# Supplementary material for: Unique properties of thymic antigen-presenting cells promote epigenetic imprinting of alloantigen-specific regulatory T cells
Source: Oncotarget. 2017 Mar 15;8(22):35542–57. doi: 10.18632/oncotarget.16221 (PMC5482597; doi:10.18632/oncotarget.16221)
Supplement: Supplementary file 2 [file oncotarget-08-35542-s002.xlsx]

## Sheet: mTECs_vs_sp-DCs
EnsemblID	GeneSymbol	Genename	log2FoldChange	lfcSE	meanRPKM.mTECs	meanRPKM.sp.DCs	RPKMcounts.mTECs_01	RPKMcounts.mTECs_02	RPKMcounts.mTECs_03	RPKMcounts.sp.DCs_01	RPKMcounts.sp.DCs_02	RPKMcounts.sp.DCs_03	pvalue	padj
ENSMUSG00000095788	Sirpb1a	signal-regulatory protein beta 1A	10.1869	0.597398	0.0506071	60.7684	0.0310795	0.0646547	0.056087	55.2103	56.2196	70.8753	3.37392e-65	6.30364e-64
ENSMUSG00000095028	Sirpb1b	signal-regulatory protein beta 1B	9.90646	1.08612	0	6.73828	0	0	0	5.37341	6.85981	7.98163	7.44843e-20	4.01352e-19
ENSMUSG00000074677	LOC100038947	signal-regulatory protein beta 1-like	9.56641	0.448444	0.0518074	35.902	0.0615346	0.0800066	0.0138809	32.6444	35.9116	39.1499	5.67368e-101	1.86208e-99
ENSMUSG00000059639	Clec4a4	C-type lectin domain family 4, member a4	9.05806	0.375205	0.260697	125.04	0.296056	0.307943	0.178091	112.165	126.333	136.621	9.13798e-129	4.37179e-127
ENSMUSG00000045381	Olfr433	olfactory receptor 433	8.76731	0.965308	0.0114707	9.33818	0	0	0.034412	9.16447	9.94346	8.90662	1.06212e-19	5.67612e-19
ENSMUSG00000078780	Gm5150	predicted gene 5150	8.484	0.414682	0.194666	63.5457	0.377447	0.130867	0.0756837	51.5815	60.9889	78.0668	4.98926e-93	1.45247e-91
ENSMUSG00000053101	Gpr141	G protein-coupled receptor 141	8.44348	0.247529	0.145206	45.2572	0.133842	0.150817	0.15096	40.9235	46.2303	48.6176	5.06072e-255	8.38918e-253
ENSMUSG00000051969	Tlr11	toll-like receptor 11	8.40005	0.309991	0.192145	57.716	0.202971	0.298053	0.0754123	52.9777	76.2867	43.8837	1.04697e-161	7.02277e-160
ENSMUSG00000021880	Rnase6	ribonuclease, RNase A family, 6	7.97238	0.165347	1.76404	387.392	1.9645	2.00623	1.32139	351.817	414.966	395.394	0	0
ENSMUSG00000046080	Clec9a	C-type lectin domain family 9, member a	7.95257	0.297851	0.201312	44.3735	0.267518	0.241964	0.0944552	41.2863	59.5496	32.2847	4.72537e-157	3.01428e-155
ENSMUSG00000078783	Gm9733	predicted gene 9733	7.89489	0.327701	0.515349	108.424	0.55762	0.7089	0.279528	90.9323	111.774	122.566	3.05232e-128	1.44963e-126
ENSMUSG00000049625	Tifab	TRAF-interacting protein with forkhead-associated domain, family member B	7.88252	0.19133	0.489609	100.972	0.459742	0.683144	0.32594	93.7256	116.641	92.5487	0	0
ENSMUSG00000078122	F630028O10Rik	RIKEN cDNA F630028O10 gene	7.74197	0.860679	0.00799972	1.98846	0.0117634	0.0122357	0	2.43923	1.61925	1.9069	2.3583e-19	1.23894e-18
ENSMUSG00000040229	Gpr34	G protein-coupled receptor 34	7.72598	0.241954	0.391486	73.3325	0.495128	0.381487	0.297842	59.7388	69.239	91.0196	9.70445e-224	1.197e-221
ENSMUSG00000026357	Rgs18	regulator of G-protein signaling 18	7.50591	0.27126	0.228288	37.0692	0.301644	0.196097	0.187123	30.8721	37.7053	42.6302	1.58114e-168	1.11823e-166
ENSMUSG00000051314	Ffar2	free fatty acid receptor 2	7.4182	0.173787	1.42791	215.08	1.45341	1.338	1.49233	204.252	205.475	235.513	0	0
ENSMUSG00000067610	Klri1	killer cell lectin-like receptor family I member 1	7.34903	0.252557	0.676435	97.0959	0.685381	0.807952	0.535973	93.9487	88.2759	109.063	3.75096e-186	3.24328e-184
ENSMUSG00000030147	Clec4b1	C-type lectin domain family 4, member b1	7.31245	0.698453	0.0665862	11.076	0.153569	0	0.0461893	10.9122	10.8182	11.4978	1.19293e-25	8.30137e-25
ENSMUSG00000030789	Itgax	integrin alpha X	7.30437	0.17888	1.64413	228.003	2.10145	1.57537	1.25557	235.504	229.957	218.546	0	0
ENSMUSG00000026395	Ptprc	protein tyrosine phosphatase, receptor type, C	7.19386	0.179352	4.66801	599.24	5.2865	5.5761	3.14143	573.075	631.862	592.783	0	0
ENSMUSG00000058099	Nfam1	Nfat activating molecule with ITAM motif 1	7.18653	0.164756	0.73552	93.5039	0.970207	0.732678	0.503674	90.9268	94.9809	94.6041	0	0
ENSMUSG00000050919	Zfp366	zinc finger protein 366	7.13754	0.26587	0.343894	42.7671	0.374169	0.432435	0.225079	44.9925	47.1846	36.1242	9.38492e-159	6.1216e-157
ENSMUSG00000021200	Asb2	ankyrin repeat and SOCS box-containing 2	7.06985	0.133089	1.03114	120.857	1.22414	1.02159	0.847686	118.825	122.782	120.964	0	0
ENSMUSG00000048621	Gm6377	predicted gene 6377	7.05475	0.210423	0.474639	55.3556	0.603207	0.499089	0.321622	57.8814	57.5897	50.5957	1.9767e-246	2.97373e-244
ENSMUSG00000030148	Clec4a2	C-type lectin domain family 4, member a2	7.03203	0.265289	0.234035	27.0235	0.216066	0.305005	0.181034	23.7472	27.4923	29.8308	8.0253e-155	5.03292e-153
ENSMUSG00000047048	Olfr432	olfactory receptor 432	7.00446	1.1105	0	1.41045	0	0	0	1.55412	1.58486	1.09236	2.8365e-10	8.64941e-10
ENSMUSG00000027009	Itga4	integrin alpha 4	6.98122	0.190828	1.01203	112.558	1.01145	0.970502	1.05414	127.976	107.395	102.303	5.16515e-293	1.2447e-290
ENSMUSG00000029299	Abcg3	ATP-binding cassette, sub-family G (WHITE), member 3	6.88657	0.166655	0.646912	66.85	0.744351	0.695501	0.500884	62.5486	62.0281	75.9731	0	0
ENSMUSG00000031494	Cd209a	CD209a antigen	6.87881	0.179884	2.61638	271.134	3.35424	2.12019	2.3747	231.542	269.194	312.667	0	0
ENSMUSG00000001281	Itgb7	integrin beta 7	6.87027	0.173161	0.493348	50.5406	0.515497	0.551088	0.413458	49.6164	55.2365	46.7689	0	0
ENSMUSG00000037731	Themis2	thymocyte selection associated family member 2	6.78939	0.14048	2.24654	217.48	2.78563	1.97908	1.97491	227.926	214.741	209.774	0	0
ENSMUSG00000054203	Ifi205	interferon activated gene 205	6.76887	0.236653	1.35934	131.488	1.7329	1.20988	1.13523	105.715	182.371	106.377	6.25989e-180	4.92205e-178
ENSMUSG00000031355	Arhgap6	Rho GTPase activating protein 6	6.74666	0.158979	0.347798	32.8452	0.305764	0.361409	0.376221	30.7405	33.5134	34.2816	0	0
ENSMUSG00000040710	St8sia4	ST8 alpha-N-acetyl-neuraminide alpha-2,8-sialyltransferase 4	6.67754	0.162747	0.503765	45.2831	0.622716	0.441626	0.446955	43.0643	49.9923	42.7927	0	0
ENSMUSG00000062464	Cyp4f37	cytochrome P450, family 4, subfamily f, polypeptide 37	6.66381	0.278883	0.189792	17.0415	0.289856	0.135672	0.143848	18.0311	17.0861	16.0074	3.48254e-126	1.61851e-124
ENSMUSG00000074785	Plxnc1	plexin C1	6.60295	0.195738	1.28422	109.604	1.41855	1.41897	1.01516	111.534	109.682	107.596	1.85792e-249	2.9129e-247
ENSMUSG00000024300	Myo1f	myosin IF	6.5651	0.139462	1.14778	94.7633	1.39364	1.1993	0.850397	94.0729	99.628	90.5891	0	0
ENSMUSG00000047462	A530099J19Rik	RIKEN cDNA A530099J19 gene	6.56222	0.309042	0.601139	50.5531	0.759447	0.732489	0.311482	47.0601	71.9249	32.6743	4.62923e-100	1.50225e-98
ENSMUSG00000022831	Hcls1	hematopoietic cell specific Lyn substrate 1	6.50712	0.217878	6.88724	550.42	7.67318	8.90978	4.07877	521.431	616.155	513.673	5.45653e-196	5.12677e-194
ENSMUSG00000029650	Slc46a3	solute carrier family 46, member 3	6.50543	0.146684	1.89991	150.381	2.12372	2.24172	1.33429	143.782	155.758	151.602	0	0
ENSMUSG00000048824			6.45775	0.940959	0.0514606	4.98109	0.0756718	0.0787101	0	3.42173	5.02434	6.49721	6.74566e-12	2.29164e-11
ENSMUSG00000079419	Ms4a6c	membrane-spanning 4-domains, subfamily A, member 6C	6.43809	0.179377	1.77222	134.179	1.80652	2.31102	1.19912	118.145	134.019	150.373	4.17192e-282	8.82751e-280
ENSMUSG00000090164	BC035044	cDNA sequence BC035044	6.43163	0.224012	0.718859	54.7896	0.644513	0.837988	0.674074	41.7662	51.5584	71.0441	2.77735e-181	2.27306e-179
ENSMUSG00000022534	Mefv	Mediterranean fever	6.43049	0.173579	0.468549	35.2783	0.43605	0.576141	0.393455	35.2704	32.8742	37.6904	2.04184e-300	5.1097e-298
ENSMUSG00000000290	Itgb2	integrin beta 2	6.38099	0.109002	2.92737	213.387	3.3262	2.7222	2.73372	198.806	224.804	216.551	0	0
ENSMUSG00000086884			6.37769	1.12276	0	3.05446	0	0	0	2.50927	3.03298	3.62111	1.34387e-08	3.63231e-08
ENSMUSG00000024675	Ms4a4c	membrane-spanning 4-domains, subfamily A, member 4C	6.36789	0.21385	0.867858	63.0511	0.688908	1.13264	0.782029	54.5789	60.6941	73.8801	7.65614e-195	7.09106e-193
ENSMUSG00000096334			6.3217	0.324511	0.352947	25.2532	0.499072	0.259555	0.300214	21.1342	21.1257	33.4996	1.60149e-84	4.07034e-83
ENSMUSG00000035004	Igsf6	immunoglobulin superfamily, member 6	6.30179	0.138302	1.99291	136.863	2.08234	2.39001	1.50638	131.556	133.928	145.104	0	0
ENSMUSG00000059108	Ifitm6	interferon induced transmembrane protein 6	6.29937	0.205424	2.29095	158.3	1.84018	2.79748	2.23519	139.81	160.464	174.625	1.65954e-206	1.70044e-204
ENSMUSG00000037166	Ppp1r14a	protein phosphatase 1, regulatory (inhibitor) subunit 14A	6.29114	0.220233	4.15502	286.584	3.966	4.72527	3.77378	233.321	261.985	364.446	1.78906e-179	1.39826e-177
ENSMUSG00000030468	Siglecg	sialic acid binding Ig-like lectin G	6.27539	0.198565	0.277357	18.7829	0.25904	0.339295	0.233736	19.5283	16.6944	20.1259	3.27871e-219	3.9143e-217
ENSMUSG00000065987	Cd209b	CD209b antigen	6.27119	0.323392	0.208217	14.4606	0.227465	0.157732	0.239453	12.2692	13.7829	17.3298	9.03245e-84	2.27569e-82
ENSMUSG00000048534	Amica1	adhesion molecule, interacts with CXADR antigen 1	6.24908	0.130322	1.36232	90.32	1.48048	1.52371	1.08275	86.0916	99.3082	85.5603	0	0
ENSMUSG00000050600	Zfp831	zinc finger protein 831	6.24732	0.310173	0.0368661	2.49212	0.0312348	0.0406111	0.0387525	2.77683	2.30466	2.39488	3.20283e-90	8.89613e-89
ENSMUSG00000033777	Tlr13	toll-like receptor 13	6.23752	0.154597	0.495985	32.629	0.575292	0.529723	0.382939	32.4835	35.1122	30.2912	0	0
ENSMUSG00000096573	1700009J07Rik	RIKEN cDNA 1700009J07 gene	6.21219	0.693596	0.0562981	4.2648	0	0.131011	0.0378834	3.60707	5.81322	3.37411	3.35173e-19	1.74674e-18
ENSMUSG00000086686			6.19984	1.14686	0	1.04847	0	0	0	0.938817	1.13153	1.07507	6.44681e-08	1.66288e-07
ENSMUSG00000051682	Treml4	triggering receptor expressed on myeloid cells-like 4	6.18892	0.222754	0.854558	54.8561	1.11972	0.730776	0.71318	63.7644	56.9945	43.8094	6.83903e-170	4.91692e-168
ENSMUSG00000001741	Il16	interleukin 16	6.1751	0.114502	0.817696	51.3458	0.846481	0.959789	0.646816	50.2763	52.7207	51.0405	0	0
ENSMUSG00000034041	Lyl1	lymphoblastomic leukemia 1	6.16469	0.390635	0.131176	8.56333	0.0850887	0.154884	0.153554	7.8325	8.00933	9.84816	4.19095e-56	6.61855e-55
ENSMUSG00000076598			6.12737	1.40492	0	2.60984	0	0	0	6.28696	0.311075	1.23147	1.29245e-05	2.82098e-05
ENSMUSG00000020399	Havcr2	hepatitis A virus cellular receptor 2	6.1209	0.131705	3.36311	204.79	3.46171	3.54216	3.08547	195.928	234.084	184.356	0	0
ENSMUSG00000052749	Trim30b	tripartite motif-containing 30B	6.12012	0.479103	0.0432503	2.75431	0.0435856	0.0566695	0.029496	2.67473	2.1528	3.43541	2.2869e-37	2.31952e-36
ENSMUSG00000022439	Parvg	parvin, gamma	6.11561	0.135423	2.27939	137.963	2.5243	2.5224	1.79146	124.285	150.426	139.179	0	0
ENSMUSG00000044703	Phf11a	PHD finger protein 11A	6.1081	0.198553	0.730037	43.8921	0.848374	0.882436	0.459301	40.2433	48.5437	42.8892	8.16996e-208	8.57385e-206
ENSMUSG00000004709	Cd244	CD244 natural killer cell receptor 2B4	6.08509	0.182298	0.365233	21.77	0.366606	0.370733	0.35836	22.1555	19.2949	23.8595	2.6739e-244	3.9096e-242
ENSMUSG00000042817	Flt3	FMS-like tyrosine kinase 3	6.075	0.1808	1.26131	74.4203	1.6219	1.29186	0.870168	76.1234	79.8374	67.2999	1.64546e-247	2.53401e-245
ENSMUSG00000076522			6.07185	1.3876	0.14965	16.7276	0.220057	0.228892	0	41.7923	7.48369	0.906921	1.20995e-05	2.64669e-05
ENSMUSG00000067767	Clec4b2	C-type lectin domain family 4, member b2	6.03804	0.454931	0.173627	10.516	0.0978448	0.30532	0.117716	8.76442	15.9509	6.83281	3.34519e-40	3.62607e-39
ENSMUSG00000047678	Gpr82	G protein-coupled receptor 82	6.01933	0.181565	0.506115	28.833	0.674713	0.414701	0.42893	26.012	29.6256	30.8615	5.2256e-241	7.51389e-239
ENSMUSG00000036526	Card11	caspase recruitment domain family, member 11	5.99732	0.170883	0.991142	55.2791	1.08016	1.16227	0.730987	55.5738	57.8155	52.4479	7.75098e-270	1.47246e-267
ENSMUSG00000031165	Was	Wiskott-Aldrich syndrome homolog (human)	5.99597	0.145274	1.37159	76.2649	1.52145	1.5637	1.02962	71.3244	82.4374	75.0329	0	0
ENSMUSG00000078771	Evi2a	ecotropic viral integration site 2a	5.99522	0.158518	2.0874	116.324	2.35862	2.34892	1.55466	100.839	116.146	131.986	0	0
ENSMUSG00000022372	Sla	src-like adaptor	5.98105	0.117327	1.43236	78.9403	1.63717	1.46656	1.19336	75.5387	78.222	83.0602	0	0
ENSMUSG00000091576			5.95891	1.32228	0	0.22034	0	0	0	0.32134	0.111887	0.227794	6.58906e-06	1.46934e-05
ENSMUSG00000051506	Wdfy4	WD repeat and FYVE domain containing 4	5.94908	0.185909	2.26305	122.879	2.75162	1.90939	2.12814	128.811	131.793	108.031	1.09277e-224	1.36733e-222
ENSMUSG00000036469	March1	membrane-associated ring finger (C3HC4) 1	5.93273	0.128573	1.10676	59.1863	1.23752	1.04884	1.03392	54.4366	62.1339	60.9884	0	0
ENSMUSG00000021423	Ly86	lymphocyte antigen 86	5.9214	0.1497	4.67501	246.874	5.03107	5.63255	3.3614	229.778	256.147	254.698	0	0
ENSMUSG00000025163	Cd7	CD7 antigen	5.921	0.197698	2.99506	159.68	2.69043	3.16347	3.13128	163.795	163.923	151.323	4.4424e-197	4.21963e-195
ENSMUSG00000049744	Arhgap15	Rho GTPase activating protein 15	5.87097	0.285437	0.500628	25.8059	0.487873	0.786566	0.227445	21.4304	27.0337	28.9537	5.26856e-94	1.55464e-92
ENSMUSG00000056069	Fam105a	family with sequence similarity 105, member A	5.85995	0.11472	2.49743	126.695	2.51658	2.6317	2.344	119.52	118.571	141.996	0	0
ENSMUSG00000015355	Cd48	CD48 antigen	5.83106	0.209189	1.77092	87.8786	1.98107	2.36464	0.967038	82.3005	84.3862	96.949	5.43139e-171	3.92659e-169
ENSMUSG00000024677	Ms4a6b	membrane-spanning 4-domains, subfamily A, member 6B	5.82101	0.192138	0.428723	21.2064	0.437752	0.50179	0.346625	19.6962	18.8005	25.1225	1.29663e-201	1.28801e-199
ENSMUSG00000026271	Gpr35	G protein-coupled receptor 35	5.8108	0.133437	0.974722	47.9299	1.04024	0.91265	0.971275	49.6087	47.3517	46.8293	0	0
ENSMUSG00000090881	Gm6904	predicted gene 6904	5.77181	0.651558	0.0674707	3.70595	0.0426391	0.0443511	0.115422	3.66331	3.38349	4.07105	8.11184e-19	4.1404e-18
ENSMUSG00000028327	Stra6l	STRA6-like	5.76695	0.174111	0.260228	12.4183	0.316707	0.230596	0.233379	12.1216	11.4972	13.6362	1.42333e-240	2.03536e-238
ENSMUSG00000052013	Btla	B and T lymphocyte associated	5.73432	0.153545	1.25148	58.4021	1.24846	1.34759	1.15838	52.9302	69.885	52.3911	2.92366e-305	7.76441e-303
ENSMUSG00000040345	Arhgap9	Rho GTPase activating protein 9	5.72287	0.197453	0.85363	39.2756	0.718861	1.23155	0.610485	36.5618	37.5949	43.6699	1.06397e-184	9.07902e-183
ENSMUSG00000090665			5.71959	1.22459	0	0.155282	0	0	0	0.241457	0.10404	0.120351	3.00271e-06	6.87805e-06
ENSMUSG00000059089	Fcgr4	Fc receptor, IgG, low affinity IV	5.71796	0.213134	0.741745	34.4808	0.670684	0.729321	0.82523	36.6287	31.5716	35.2421	1.52429e-158	9.91777e-157
ENSMUSG00000024986	Hhex	hematopoietically expressed homeobox	5.69176	0.170009	0.554383	24.8996	0.534948	0.738335	0.389867	26.0832	24.7314	23.884	9.67816e-246	1.43116e-243
ENSMUSG00000013974	Mcemp1	mast cell expressed membrane protein 1	5.68316	0.181735	1.76507	79.0522	1.69125	2.32209	1.28188	72.2143	76.0032	88.9392	1.1335e-214	1.28263e-212
ENSMUSG00000040528	Milr1	mast cell immunoglobulin like receptor 1	5.68206	0.211009	0.631838	28.6481	0.514587	0.705554	0.675374	24.0543	29.0341	32.8558	1.02983e-159	6.75122e-158
ENSMUSG00000072718	Klra10	killer cell lectin-like receptor subfamily A, member 10	5.67907	1.11686	0.0161309	1.09573	0	0.0483928	0	1.08193	1.05481	1.15046	3.67943e-07	9.01959e-07
ENSMUSG00000057135	Scimp	SLP adaptor and CSK interacting membrane protein	5.67862	0.182825	1.03275	46.3144	1.16997	1.03256	0.895731	48.644	46.0752	44.2242	8.25909e-212	8.99377e-210
ENSMUSG00000069893	9930111J21Rik1	RIKEN cDNA 9930111J21 gene 1	5.67511	0.324257	0.0841929	3.84753	0.0792957	0.0927894	0.0804936	3.78409	4.10923	3.64928	1.38521e-68	2.73325e-67
ENSMUSG00000030214	Plbd1	phospholipase B domain containing 1	5.66782	0.155504	11.6361	517.418	12.2796	13.7983	8.83047	470.9	598.127	483.228	7.35864e-291	1.74105e-288
ENSMUSG00000049988	Lrrc25	leucine rich repeat containing 25	5.66456	0.225356	0.791237	34.8896	0.992591	1.00116	0.379964	30.9129	36.2158	37.54	2.01131e-139	1.07931e-137
ENSMUSG00000043263	Pyhin1	pyrin and HIN domain family, member 1	5.65063	0.196273	0.418288	18.4017	0.372278	0.546671	0.335913	15.412	20.2762	19.5168	2.89753e-182	2.39401e-180
ENSMUSG00000030579	Tyrobp	TYRO protein tyrosine kinase binding protein	5.62572	0.182585	14.915	643.835	15.0716	19.1369	10.5364	599.454	605.564	726.487	1.84017e-208	1.93896e-206
ENSMUSG00000027762	Sucnr1	succinate receptor 1	5.61613	0.28368	0.448139	19.6295	0.41434	0.380273	0.549803	16.8463	18.0181	24.0239	3.13224e-87	8.33534e-86
ENSMUSG00000045658	Pid1	phosphotyrosine interaction domain containing 1	5.57593	0.150709	1.13785	47.4966	1.19297	1.19601	1.02456	44.9004	52.511	45.0785	1.23278e-299	3.05566e-297
ENSMUSG00000040747	Cd53	CD53 antigen	5.5756	0.197465	3.11268	129.942	3.62128	3.78089	1.93586	118.295	134.715	136.816	2.11669e-175	1.59678e-173
ENSMUSG00000074342	I830077J02Rik	RIKEN cDNA I830077J02 gene	5.55466	0.16263	6.45945	265.019	7.11201	7.69646	4.56988	235.346	272.869	286.841	1.12317e-255	1.88592e-253
ENSMUSG00000071042	Rasgrp3	RAS, guanyl releasing protein 3	5.55084	0.156662	0.996409	40.9029	1.1409	0.981809	0.866518	39.3468	46.868	36.494	5.50589e-275	1.06937e-272
ENSMUSG00000052889	Prkcb	protein kinase C, beta	5.5349	0.153089	2.00188	81.4994	1.90989	1.84297	2.25278	86.9116	82.5962	74.9902	3.13608e-286	6.91693e-284
ENSMUSG00000015981	Stk32c	serine/threonine kinase 32C	5.52166	0.232905	0.346272	13.9959	0.364501	0.361082	0.313233	13.9032	12.0727	16.0117	3.00107e-124	1.35836e-122
ENSMUSG00000087277			5.5158	0.837849	0.0502753	2.45889	0.0512583	0.0533163	0.0462512	2.38402	2.7393	2.25334	4.60154e-11	1.48107e-10
ENSMUSG00000043932	Klri2	killer cell lectin-like receptor family I member 2	5.51462	0.175141	0.451614	18.065	0.420769	0.519088	0.414984	16.4726	17.6927	20.0297	1.31824e-217	1.54543e-215
ENSMUSG00000028874	Fgr	FGR proto-oncogene, Src family tyrosine kinase	5.50101	0.0991208	2.38477	94.1231	2.65286	2.41593	2.08551	93.0015	93.0023	96.3656	0	0
ENSMUSG00000065389			5.49831	1.25454	0	3.04094	0	0	0	2.28046	3.29828	3.54407	1.17204e-05	2.56655e-05
ENSMUSG00000024965	Fermt3	fermitin family member 3	5.48384	0.182628	1.90158	74.2545	2.11653	2.38625	1.20196	71.7072	77.4916	73.5647	4.29975e-198	4.09909e-196
ENSMUSG00000021624	Cd180	CD180 antigen	5.48323	0.14696	2.18619	85.7458	2.32629	2.02894	2.20335	87.4845	92.6372	77.1157	1.08666e-304	2.82815e-302
ENSMUSG00000034987	Hrh2	histamine receptor H2	5.48112	0.452111	0.0526009	2.20181	0.0549156	0.0285603	0.0743269	2.41223	2.27888	1.91432	7.93929e-34	7.21466e-33
ENSMUSG00000097705			5.46798	0.560386	0.0570621	2.41004	0.100039	0.0260139	0.0451334	2.16485	2.81485	2.25042	1.7129e-22	1.0455e-21
ENSMUSG00000085887	Arhgap27os3	Rho GTPase activating protein 27, opposite strand 3	5.45335	0.389458	0.0858764	3.42434	0.056123	0.0875646	0.113942	3.99699	2.99927	3.27675	1.50676e-44	1.81719e-43
ENSMUSG00000060509	Xcr1	chemokine (C motif) receptor 1	5.44538	0.252762	1.20468	46.5057	1.21241	1.26109	1.14053	39.8758	68.5803	31.0612	6.08799e-103	2.04446e-101
ENSMUSG00000044583	Tlr7	toll-like receptor 7	5.44349	0.271343	0.628442	24.1405	0.756563	0.623419	0.505345	26.2448	22.3797	23.7969	1.60774e-89	4.43253e-88
ENSMUSG00000084773	Gm12159	predicted gene 12159	5.44264	0.858757	0.0263083	1.20305	0	0.0550481	0.0238767	1.21363	0.814199	1.58131	2.33044e-10	7.13804e-10
ENSMUSG00000018008	Cyth4	cytohesin 4	5.42262	0.130666	2.30058	86.0845	2.60662	2.42588	1.86922	82.4622	92.2339	83.5573	0	0
ENSMUSG00000041552	Ptchd1	patched domain containing 1	5.39899	0.35764	0.119753	4.5646	0.110665	0.0863308	0.162263	4.8968	3.68507	5.11192	1.71581e-51	2.46037e-50
ENSMUSG00000049037	Clec4a1	C-type lectin domain family 4, member a1	5.39147	0.144759	1.83282	66.9436	1.84323	2.1473	1.50794	71.2815	63.6793	65.87	1.30777e-303	3.33686e-301
ENSMUSG00000066684	Pilrb1	paired immunoglobin-like type 2 receptor beta 1	5.38554	0.43916	0.243999	9.27749	0.187696	0.273325	0.270977	10.2574	7.75096	9.82409	1.42624e-34	1.32474e-33
ENSMUSG00000037337	Map4k1	mitogen-activated protein kinase kinase kinase kinase 1	5.38459	0.115365	1.4759	53.8256	1.43286	1.63795	1.3569	49.8075	57.723	53.9462	0	0
ENSMUSG00000030165	Klrd1	killer cell lectin-like receptor, subfamily D, member 1	5.38348	0.366737	0.48544	17.9248	0.791631	0.476714	0.187974	16.8752	15.7212	21.1779	8.73634e-49	1.17262e-47
ENSMUSG00000049191	Rgag4	retrotransposon gag domain containing 4	5.37857	0.196584	0.329595	11.9348	0.320934	0.445093	0.222757	11.5937	12.0071	12.2036	8.16643e-165	5.59315e-163
ENSMUSG00000038179	Slamf7	SLAM family member 7	5.3777	0.180354	4.12092	149.79	4.60045	4.60112	3.16119	155.012	155.564	138.796	2.3146e-195	2.15142e-193
ENSMUSG00000049532	Sall2	sal-like 2 (Drosophila)	5.37737	0.258084	0.124078	4.55078	0.0891846	0.162339	0.120709	4.06156	4.39903	5.19174	2.05232e-96	6.32114e-95
ENSMUSG00000010142	Tnfrsf13b	tumor necrosis factor receptor superfamily, member 13b	5.35884	0.181383	1.15947	41.772	1.22839	1.16864	1.08137	36.0852	42.5151	46.7157	7.75552e-192	6.96018e-190
ENSMUSG00000098112	Bin2	bridging integrator 2	5.34127	0.163111	3.82431	135.293	3.91174	4.81214	2.74904	129.284	146.202	130.393	3.43558e-235	4.70602e-233
ENSMUSG00000061577	Adgrg5	adhesion G protein-coupled receptor G5	5.33071	0.121343	1.21537	42.6358	1.23728	1.32803	1.08079	40.9233	42.0135	44.9707	0	0
ENSMUSG00000022667	Cd200r1	CD200 receptor 1	5.32744	0.261141	0.363465	13.0769	0.46547	0.168403	0.456522	13.7006	11.3233	14.2068	1.65176e-92	4.76066e-91
ENSMUSG00000076621			5.32015	0.869355	0.718265	29.5809	0	1.50292	0.65188	22.4008	25.1541	41.1879	9.37798e-10	2.76099e-09
ENSMUSG00000055805	Fmnl1	formin-like 1	5.31905	0.121218	2.56551	89.3696	2.85716	2.67887	2.16049	87.0962	96.7343	84.2784	0	0
ENSMUSG00000091649	Phf11b	PHD finger protein 11B	5.30955	0.15051	2.16032	74.5684	2.36034	2.5233	1.59733	73.0803	82.2611	68.3639	1.3149e-272	2.53494e-270
ENSMUSG00000024013	Fgd2	FYVE, RhoGEF and PH domain containing 2	5.30609	0.147974	0.983701	33.9898	0.845433	1.21978	0.885888	30.9178	35.1222	35.9293	1.36768e-281	2.84761e-279
ENSMUSG00000002885	Adgre5	adhesion G protein-coupled receptor E5	5.29953	0.140945	6.20468	213.368	7.31338	6.27944	5.02121	222.493	211.86	205.751	0	0
ENSMUSG00000028758	Kif17	kinesin family member 17	5.29434	0.362537	0.101815	3.55421	0.0554444	0.149943	0.100057	3.09446	3.04382	4.52436	2.6639e-48	3.53187e-47
ENSMUSG00000069919	Hba-a1	hemoglobin alpha, adult chain 1	5.28069	1.0128	7.5955	325.453	7.44983	9.05943	6.27726	70.2749	366.901	539.184	1.84846e-07	4.61822e-07
ENSMUSG00000031264	Btk	Bruton agammaglobulinemia tyrosine kinase	5.27698	0.135197	0.994078	33.7399	1.04016	1.00352	0.938553	31.9402	36.4967	32.7827	0	0
ENSMUSG00000031659	Adcy7	adenylate cyclase 7	5.2752	0.12657	0.732239	24.7552	0.813215	0.728746	0.654755	24.71	24.0798	25.4757	0	0
ENSMUSG00000053467			5.27383	1.28949	0.00784156	0.45258	0	0.0235247	0	0.394462	0.512763	0.450514	4.31645e-05	9.04289e-05
ENSMUSG00000026928	Card9	caspase recruitment domain family, member 9	5.26663	0.248731	0.358917	12.239	0.294992	0.409114	0.372646	10.6585	11.6722	14.3864	1.65725e-99	5.35131e-98
ENSMUSG00000031495	Cd209d	CD209d antigen	5.23752	0.303268	0.659275	21.9913	0.710621	0.739153	0.528051	27.7585	14.7573	23.4582	7.8827e-67	1.50849e-65
ENSMUSG00000031101	Sash3	SAM and SH3 domain containing 3	5.23345	0.139118	2.18725	71.6621	2.31713	2.61845	1.62617	67.2545	76.3457	71.3863	0	0
ENSMUSG00000030149	Klrk1	killer cell lectin-like receptor subfamily K, member 1	5.21595	0.217186	0.324607	10.649	0.347328	0.3239	0.302593	9.70955	12.6944	9.54296	1.88759e-127	8.8836e-126
ENSMUSG00000092371			5.21499	1.22146	0	0.77044	0	0	0	0.6509	0.679909	0.980509	1.95926e-05	4.21315e-05
ENSMUSG00000030055	Rab43	RAB43, member RAS oncogene family	5.21478	0.14514	2.53744	82.5057	2.91852	2.41299	2.2808	78.4512	96.0008	73.0652	1.06619e-282	2.27449e-280
ENSMUSG00000037922	Bank1	B cell scaffold protein with ankyrin repeats 1	5.19096	0.221432	0.554466	17.7064	0.624805	0.613105	0.425488	20.0128	15.5592	17.5473	1.56942e-121	6.85331e-120
ENSMUSG00000055069	Rab39	RAB39, member RAS oncogene family	5.17871	0.283979	0.157761	5.03172	0.167543	0.20108	0.104661	4.89523	5.90649	4.29345	2.65993e-74	5.75456e-73
ENSMUSG00000032089	Il10ra	interleukin 10 receptor, alpha	5.17641	0.108506	3.19377	100.787	3.45901	3.11969	3.0026	108.122	96.548	97.6916	0	0
ENSMUSG00000021384	Susd3	sushi domain containing 3	5.16815	0.220283	1.0566	33.1319	1.18812	1.34817	0.633491	28.1705	33.7588	37.4665	1.01223e-121	4.43505e-120
ENSMUSG00000063286			5.16518	0.201035	0.60842	19.1993	0.573297	0.601786	0.650178	21.442	18.0018	18.154	1.40305e-145	8.06089e-144
ENSMUSG00000013707	Tnfaip8l2	tumor necrosis factor, alpha-induced protein 8-like 2	5.15697	0.212008	1.75329	54.801	1.87696	2.05881	1.32409	44.4202	53.0823	66.9004	1.08265e-130	5.31641e-129
ENSMUSG00000038623	Tm6sf1	transmembrane 6 superfamily member 1	5.14617	0.150075	0.634154	19.5425	0.750344	0.68728	0.464838	18.3969	20.0224	20.2082	1.07858e-257	1.87141e-255
ENSMUSG00000016087	Fli1	Friend leukemia integration 1	5.14564	0.215352	0.337439	10.3805	0.461603	0.384109	0.166605	9.68347	10.5589	10.8992	3.53349e-126	1.63926e-124
ENSMUSG00000089631			5.13583	1.28898	0	0.813821	0	0	0	0.716934	0.898662	0.825868	6.76445e-05	0.000139502
ENSMUSG00000035697	Hmha1	histocompatibility (minor) HA-1	5.13139	0.177974	2.00566	61.376	1.93861	2.66853	1.40983	58.926	63.2728	61.9292	8.45602e-183	7.05373e-181
ENSMUSG00000037902	Sirpa	signal-regulatory protein alpha	5.12322	0.107674	6.31015	191.901	7.11566	6.20114	5.61366	193.433	185.478	196.793	0	0
ENSMUSG00000069917	Hba-a2	hemoglobin alpha, adult chain 2	5.11139	1.01452	11.8196	447.349	11.404	13.5154	10.5395	87.1502	500.483	754.413	4.69864e-07	1.14394e-06
ENSMUSG00000015745	Plekho1	pleckstrin homology domain containing, family O member 1	5.10608	0.139348	4.82453	145.133	4.44171	5.89881	4.13307	127.065	152.707	155.625	5.98567e-294	1.45592e-291
ENSMUSG00000048779	P2ry6	pyrimidinergic receptor P2Y, G-protein coupled, 6	5.1049	0.188764	0.658075	19.7501	0.829813	0.698724	0.445687	17.8806	21.3251	20.0445	4.50711e-161	2.99745e-159
ENSMUSG00000075269	Bex6	brain expressed family member 6	5.09681	0.227355	2.06045	62.3071	2.57457	1.48142	2.12537	56.0855	63.5601	67.2757	2.63694e-111	1.00482e-109
ENSMUSG00000095497			5.08773	1.24858	0.140164	6.18019	0.213314	0.11094	0.0962385	15.1575	0.0863617	3.29675	4.60544e-05	9.61659e-05
ENSMUSG00000034652	Cd300a	CD300A antigen	5.08694	0.237692	1.26985	37.8725	1.29419	1.63768	0.877687	34.9048	32.9795	45.7332	1.29553e-101	4.27885e-100
ENSMUSG00000085129			5.08623	0.56347	0.0559733	1.6952	0.0730027	0.0949173	0	1.56799	1.53689	1.9807	1.7706e-19	9.36807e-19
ENSMUSG00000029413	Naaa	N-acylethanolamine acid amidase	5.07319	0.22409	9.34731	277.022	10.2783	10.493	7.27059	243.039	388.254	199.772	1.78968e-113	6.99371e-112
ENSMUSG00000030589	Rasgrp4	RAS guanyl releasing protein 4	5.05309	0.122532	0.573124	16.6447	0.580025	0.586076	0.553272	16.1326	17.404	16.3974	0	0
ENSMUSG00000085089	Arhgap15os	Rho GTPase activating protein 15, opposite strand	5.0347	1.16024	0.00653977	0.322016	0	0	0.0196193	0.25282	0.369722	0.343507	1.42885e-05	3.10931e-05
ENSMUSG00000048163	Selplg	selectin, platelet (p-selectin) ligand	5.03415	0.179943	3.4223	98.0185	4.29365	3.62483	2.34842	99.5923	106.168	88.2953	3.14971e-172	2.32881e-170
ENSMUSG00000091492			5.03164	1.35004	0	0.547764	0	0	0	0.469097	0.267275	0.906921	0.000193755	0.000384467
ENSMUSG00000021886	Gpr65	G-protein coupled receptor 65	5.02966	0.143752	1.56514	44.8092	1.56972	1.57443	1.55128	44.2415	50.9468	39.2393	3.37137e-268	6.22293e-266
ENSMUSG00000069892	9930111J21Rik2	RIKEN cDNA 9930111J21 gene 2	5.02335	0.149304	2.86308	81.6772	2.4631	2.84148	3.28467	81.3688	81.7548	81.9079	3.66695e-248	5.68072e-246
ENSMUSG00000052305	Hbb-b1	hemoglobin, beta adult major chain	4.99105	0.966279	2.87074	97.0015	2.8053	3.94178	1.86515	23.9712	95.4026	171.631	2.40143e-07	5.95347e-07
ENSMUSG00000000673	Haao	3-hydroxyanthranilate 3,4-dioxygenase	4.98496	0.220136	0.693533	19.3997	0.689344	0.68443	0.706825	17.7916	19.3584	21.0492	1.56553e-113	6.13622e-112
ENSMUSG00000041565	L3mbtl4	l(3)mbt-like 4 (Drosophila)	4.98232	0.439032	0.10395	2.89676	0.0783025	0.162893	0.0706536	3.2372	2.19373	3.25935	7.54941e-30	6.07548e-29
ENSMUSG00000088252	Snord13	small nucleolar RNA, C/D box 13	4.97774	0.581733	1.29282	38.8644	0.736345	1.14886	1.99325	35.4365	26.5321	54.6246	1.16097e-17	5.56351e-17
ENSMUSG00000055541	Lair1	leukocyte-associated Ig-like receptor 1	4.97201	0.265286	1.64553	45.5947	1.73693	1.77215	1.42751	41.6287	42.6224	52.533	2.24721e-78	5.22662e-77
ENSMUSG00000000594	Gm2a	GM2 ganglioside activator protein	4.96993	0.0932769	12.1693	332.989	13.221	11.9183	11.3686	320.604	356.931	321.433	0	0
ENSMUSG00000094796	BC147527	cDNA sequence BC147527	4.96952	0.248251	2.00011	55.0377	1.74736	2.60774	1.64522	45.7877	48.7203	70.6049	3.83039e-89	1.05047e-87
ENSMUSG00000050232	Cxcr3	chemokine (C-X-C motif) receptor 3	4.96878	0.389024	0.143482	4.10476	0.132721	0.13805	0.159675	3.74371	5.51657	3.05398	2.33785e-37	2.36751e-36
ENSMUSG00000059994	Fcrl1	Fc receptor-like 1	4.96827	0.232882	1.03538	28.5215	0.806301	1.26776	1.03209	26.43	29.2274	29.9071	5.50775e-101	1.80991e-99
ENSMUSG00000035000	Dpp4	dipeptidylpeptidase 4	4.95425	0.0989334	4.31105	116.564	4.85529	4.33957	3.73828	113.051	121.243	115.398	0	0
ENSMUSG00000024696	Lpxn	leupaxin	4.95208	0.221333	0.916556	24.8862	1.09726	0.951099	0.701306	21.3083	24.9141	28.4362	7.06991e-111	2.67833e-109
ENSMUSG00000087107	AI662270	expressed sequence AI662270	4.95012	0.182726	4.47123	120.829	3.9148	6.13586	3.36302	106.818	136.782	118.887	1.27776e-161	8.52692e-160
ENSMUSG00000032915	Adgre4	adhesion G protein-coupled receptor E4	4.93639	0.322985	0.304876	8.24835	0.318077	0.31944	0.27711	12.1368	5.14214	7.46606	9.82671e-53	1.45395e-51
ENSMUSG00000092075			4.93566	0.542953	0.0974593	2.66878	0.119005	0.0928375	0.0805352	2.95965	2.55354	2.49315	9.86667e-20	5.28592e-19
ENSMUSG00000067591	Klra3	killer cell lectin-like receptor, subfamily A, member 3	4.93509	0.2524	0.577206	15.5683	0.525791	0.675584	0.530245	13.3461	15.5771	17.7817	3.91617e-85	1.00714e-83
ENSMUSG00000085531	Slc36a3os	solute carrier family 36 (proton/amino acid symporter), member 3, opposite strand	4.93047	0.239974	2.2197	59.4714	2.06177	2.60409	1.99325	49.9917	54.376	74.0466	8.37443e-94	2.46553e-92
ENSMUSG00000030707	Coro1a	coronin, actin binding protein 1A	4.91371	0.129863	12.1505	319.843	12.2081	14.1573	10.086	276.522	337.546	345.462	0	0
ENSMUSG00000086656			4.91254	1.12617	0.0222745	0.932609	0.0668236	0	0	0.992822	0.703403	1.1016	1.28791e-05	2.81131e-05
ENSMUSG00000078942	Naip6	NLR family, apoptosis inhibitory protein 6	4.90498	0.277779	0.0883069	2.33232	0.106563	0.0875069	0.0708503	2.74986	2.22072	2.02639	8.85641e-70	1.78818e-68
ENSMUSG00000084932			4.90454	0.574645	0.500627	14.0745	0.826401	0.0955091	0.57997	13.2865	14.0521	14.8848	1.40276e-17	6.6828e-17
ENSMUSG00000048865	Arhgap30	Rho GTPase activating protein 30	4.89982	0.140602	5.50141	143.302	5.77745	6.47779	4.24898	141.474	147.35	141.081	4.45051e-266	8.09993e-264
ENSMUSG00000046805	Mpeg1	macrophage expressed gene 1	4.89809	0.233239	11.3394	297.72	13.9469	11.0892	8.9821	293.216	400.962	198.981	6.51488e-98	2.05523e-96
ENSMUSG00000026630	Batf3	basic leucine zipper transcription factor, ATF-like 3	4.89288	0.278114	2.06349	53.766	2.52757	2.74092	0.92197	42.9027	61.3981	56.9972	2.78183e-69	5.55641e-68
ENSMUSG00000018381	Abi3	ABI gene family, member 3	4.89137	0.194175	0.870116	22.4931	1.01316	1.05384	0.543342	24.2958	21.7476	21.4358	5.09159e-140	2.73789e-138
ENSMUSG00000026786	Apbb1ip	amyloid beta (A4) precursor protein-binding, family B, member 1 interacting protein	4.8768	0.137278	3.26374	83.7552	3.70548	3.29524	2.79051	84.4776	88.7667	78.0214	2.03041e-276	4.0033e-274
ENSMUSG00000002111	Spi1	spleen focus forming virus (SFFV) proviral integration oncogene	4.87636	0.0877897	6.23539	159.618	6.43813	6.69662	5.57142	151.531	168.265	159.059	0	0
ENSMUSG00000038543	BC028528	cDNA sequence BC028528	4.86825	0.199436	2.98415	76.2311	2.93446	3.83996	2.17804	65.5197	89.8307	73.3429	1.33824e-131	6.60892e-130
ENSMUSG00000050022	Amz1	archaelysin family metallopeptidase 1	4.84957	0.155362	0.440869	11.1011	0.550115	0.404488	0.368004	11.1632	10.9669	11.1731	6.74953e-214	7.5392e-212
ENSMUSG00000030577	Cd22	CD22 antigen	4.82992	0.240398	0.939615	23.5147	1.07477	0.942945	0.801126	22.4824	23.8602	24.2015	8.779e-90	2.4255e-88
ENSMUSG00000049723	Mmp12	matrix metallopeptidase 12	4.82312	0.203241	3.18382	78.9767	3.84269	3.56968	2.13908	67.0931	79.0896	90.7475	1.72373e-124	7.82927e-123
ENSMUSG00000022456	Sept3	septin 3	4.80937	0.214718	0.600821	14.8077	0.631286	0.681888	0.489289	13.1801	19.6076	11.6355	4.0643e-111	1.54194e-109
ENSMUSG00000041707	1810011H11Rik	RIKEN cDNA 1810011H11 gene	4.80825	0.42354	0.293898	7.32128	0.311934	0.405573	0.164187	7.47232	6.54596	7.94557	7.20618e-30	5.80464e-29
ENSMUSG00000030774	Pak1	p21 protein (Cdc42/Rac)-activated kinase 1	4.8021	0.10596	8.10217	197.596	8.22016	8.34229	7.74408	174.519	223.582	194.685	0	0
ENSMUSG00000086156			4.7971	1.32832	0	0.157862	0	0	0	0.0558334	0.209958	0.207793	0.000304528	0.000594394
ENSMUSG00000057829			4.79322	0.753081	0.0888988	2.51898	0.0693658	0.0721509	0.12518	2.10599	2.63982	2.81113	1.95526e-10	6.02934e-10
ENSMUSG00000083962			4.78801	1.62063	0	0.313439	0	0	0	0.0745007	0.311284	0.554533	0.00313266	0.00552974
ENSMUSG00000038058	Nod1	nucleotide-binding oligomerization domain containing 1	4.7841	0.157973	0.607495	14.5898	0.691026	0.635836	0.495622	14.2442	13.5938	15.9313	1.84193e-201	1.82274e-199
ENSMUSG00000039936	Pik3cd	phosphatidylinositol 3-kinase catalytic delta polypeptide	4.78256	0.0962576	2.28425	54.7492	2.25647	2.52512	2.07115	56.9726	52.6265	54.6484	0	0
ENSMUSG00000067714	Lpar5	lysophosphatidic acid receptor 5	4.78105	0.347032	0.278671	7.0807	0.236358	0.0546328	0.545021	7.27776	7.50642	6.45793	3.50617e-43	4.1012e-42
ENSMUSG00000060791	Gmfg	glia maturation factor, gamma	4.77866	0.230536	3.02198	72.809	2.64976	4.08859	2.32759	62.5724	72.5649	83.2896	1.91591e-95	5.77793e-94
ENSMUSG00000063605	Ccdc102a	coiled-coil domain containing 102A	4.77099	0.16496	0.920349	21.8642	0.880801	1.17546	0.704788	20.4723	22.8492	22.2711	6.30503e-184	5.31051e-182
ENSMUSG00000030047	Arhgap25	Rho GTPase activating protein 25	4.76514	0.127759	1.69579	40.2008	1.70579	1.87865	1.50294	43.0321	40.8347	36.7355	1.77619e-304	4.57695e-302
ENSMUSG00000082560			4.74057	0.440616	0.322034	7.68584	0.436353	0.28367	0.24608	7.64576	6.75725	8.65451	5.37729e-27	3.93227e-26
ENSMUSG00000044811	AF251705	cDNA sequence AF251705	4.7391	0.240015	1.52775	35.7636	1.83335	1.71939	1.03052	31.0634	31.9043	44.3231	8.84822e-87	2.34266e-85
ENSMUSG00000090891	D6Ertd527e	DNA segment, Chr 6, ERATO Doi 527, expressed	4.72809	0.22366	1.00261	23.2309	0.905783	1.28475	0.817303	21.1881	23.8252	24.6793	3.43988e-99	1.10118e-97
ENSMUSG00000025017	Pik3ap1	phosphoinositide-3-kinase adaptor protein 1	4.72231	0.200286	2.96538	68.7313	3.68989	2.49777	2.70848	74.4013	75.832	55.9607	6.50383e-123	2.87872e-121
ENSMUSG00000000861	Bcl11a	B cell CLL/lymphoma 11A (zinc finger protein)	4.70022	0.129035	1.45654	33.1931	1.40654	1.29011	1.67297	35.6703	31.9564	31.9526	1.65492e-290	3.88026e-288
ENSMUSG00000075256	Cerkl	ceramide kinase-like	4.69807	0.230051	0.505173	11.4897	0.485241	0.565902	0.464377	13.298	9.26305	11.908	1.06879e-92	3.08727e-91
ENSMUSG00000038811	Gngt2	guanine nucleotide binding protein (G protein), gamma transducing activity polypeptide 2	4.67995	0.208161	3.01009	67.4468	3.11241	3.91497	2.00288	58.8665	62.6328	80.8411	6.1798e-112	2.36871e-110
ENSMUSG00000031486	Adgra2	adhesion G protein-coupled receptor A2	4.67987	0.140024	0.398619	8.98149	0.432091	0.331894	0.43187	8.82874	8.83287	9.28287	6.58886e-245	9.68824e-243
ENSMUSG00000086886			4.67266	1.53759	0	0.468383	0	0	0	0.121843	0.203638	1.07967	0.00237403	0.00424358
ENSMUSG00000026737	Pip4k2a	phosphatidylinositol-5-phosphate 4-kinase, type II, alpha	4.66656	0.0912049	12.9165	286.779	13.0717	12.0845	13.5933	277.931	304.127	278.279	0	0
ENSMUSG00000058818	Pirb	paired Ig-like receptor B	4.65517	0.191769	1.05875	23.2899	1.22159	1.11441	0.84025	27.1986	19.9125	22.7586	3.61272e-130	1.76406e-128
ENSMUSG00000076596			4.65349	1.67111	0	0.821171	0	0	0	1.80643	0.435447	0.221635	0.00535811	0.0092028
ENSMUSG00000096833			4.65147	1.51373	0.0377152	1.41904	0	0.113146	0	3.65392	0.528475	0.0747179	0.00212022	0.00381478
ENSMUSG00000002699	Lcp2	lymphocyte cytosolic protein 2	4.64965	0.091423	4.52578	98.9983	4.64057	4.95794	3.97884	93.3891	104.259	99.347	0	0
ENSMUSG00000076541			4.64874	1.13126	0.134412	3.93444	0.108778	0	0.294457	7.3781	4.05164	0.37359	3.96756e-05	8.33344e-05
ENSMUSG00000020798	Spns3	spinster homolog 3	4.64213	0.161891	0.438444	9.5698	0.438253	0.455849	0.421232	9.82845	9.11061	9.77033	7.94514e-181	6.40186e-179
ENSMUSG00000022659	Gcsam	germinal center associated, signaling and motility	4.63802	0.260698	0.927024	20.3932	0.635278	1.24948	0.89631	17.646	28.4038	15.1299	8.33218e-71	1.71155e-69
ENSMUSG00000086564	Cd101	CD101 antigen	4.63226	0.175726	0.506895	11.0111	0.476012	0.531353	0.513321	11.0322	10.7169	11.2843	3.8701e-153	2.38681e-151
ENSMUSG00000043939	A530064D06Rik	RIKEN cDNA A530064D06 gene	4.62847	0.365579	0.146815	3.21485	0.100763	0.230579	0.109104	3.09829	3.45938	3.08687	9.7679e-37	9.74394e-36
ENSMUSG00000072774	Zfp951	zinc finger protein 951	4.62714	0.282021	0.39975	8.65955	0.423561	0.469939	0.305749	9.04732	7.408	9.52334	1.7018e-60	2.92542e-59
ENSMUSG00000031662	Snx20	sorting nexin 20	4.61849	0.118092	3.06135	65.5614	3.28428	3.24951	2.65025	60.1279	67.2831	69.2732	0	0
ENSMUSG00000044317	Gpr4	G protein-coupled receptor 4	4.61307	0.239009	0.395597	8.5276	0.464684	0.386673	0.335433	7.79591	10.245	7.54185	5.28471e-83	1.32123e-81
ENSMUSG00000044092	C130050O18Rik	RIKEN cDNA C130050O18 gene	4.61145	0.368928	0.106154	2.3013	0.141624	0.107135	0.0697033	2.26217	2.03287	2.60885	7.50294e-36	7.25917e-35
ENSMUSG00000067199			4.61069	1.40534	0	0.411736	0	0	0	0.427189	0.535472	0.272546	0.00103502	0.00192424
ENSMUSG00000021451	Sema4d	sema domain, immunoglobulin domain (Ig), transmembrane domain (TM) and short cytoplasmic domain, (semaphorin) 4D	4.59149	0.099682	4.72987	99.498	4.61325	5.02062	4.55574	102.717	104.564	91.2134	0	0
ENSMUSG00000056917	Sipa1	signal-induced proliferation associated gene 1	4.57928	0.124801	1.05283	21.9131	1.05921	1.215	0.884285	21.5689	23.6697	20.5007	9.60211e-295	2.35759e-292
ENSMUSG00000052160	Pld4	phospholipase D family, member 4	4.57849	0.138249	6.52332	136.062	7.41408	6.84594	5.30995	128.673	141.586	137.926	1.64759e-240	2.34318e-238
ENSMUSG00000037946	Fgd3	FYVE, RhoGEF and PH domain containing 3	4.57337	0.127752	0.769887	16.0362	0.684622	0.830795	0.794244	16.2841	16.7426	15.0818	1.15247e-280	2.36176e-278
ENSMUSG00000019823	Mical1	microtubule associated monooxygenase, calponin and LIM domain containing 1	4.56771	0.0954466	1.92026	39.7488	1.92238	1.99956	1.83886	37.6204	40.692	40.9339	0	0
ENSMUSG00000076508			4.56372	1.29513	0.0374291	1.2133	0.112287	0	0	1.16055	1.09104	1.38831	0.000425463	0.000819925
ENSMUSG00000073902			4.54797	0.432402	0.0514657	1.11201	0.0105005	0.0491493	0.0947474	1.1192	1.18183	1.03501	7.14278e-26	5.01884e-25
ENSMUSG00000076576			4.5343	0.947437	0.332712	7.81813	0.110346	0.688656	0.199133	16.6083	1.16153	5.68459	1.70258e-06	3.97376e-06
ENSMUSG00000044447	Dock5	dedicator of cytokinesis 5	4.531	0.198498	1.15293	23.4784	1.19668	0.874775	1.38733	24.2771	25.4001	20.7581	2.50682e-115	1.00838e-113
ENSMUSG00000002204	Napsa	napsin A aspartic peptidase	4.52416	0.113766	9.61457	193.354	10.1311	9.63989	9.07271	169.777	197.351	212.935	0	0
ENSMUSG00000029603	Dtx1	deltex 1, E3 ubiquitin ligase	4.51835	0.148861	1.10101	22.0887	1.2621	0.927823	1.11312	23.1588	21.9755	21.1318	2.30912e-202	2.30257e-200
ENSMUSG00000052384	Nrros	negative regulator of reactive oxygen species	4.51574	0.126762	1.94508	38.7759	2.34428	1.92623	1.56473	38.059	37.7992	40.4694	5.97041e-278	1.18615e-275
ENSMUSG00000040751	Lat2	linker for activation of T cells family, member 2	4.51443	0.184896	1.7185	34.2728	1.90814	1.98475	1.26261	30.3384	32.7755	39.7045	1.15597e-131	5.7305e-130
ENSMUSG00000030474	Siglece	sialic acid binding Ig-like lectin E	4.50707	0.234754	1.38038	27.6152	1.2218	1.44317	1.47616	29.2824	25.0009	28.5624	3.7648e-82	9.29628e-81
ENSMUSG00000095335			4.50029	1.0983	0.143637	3.49675	0.319972	0.11094	0	7.50983	1.29543	1.685	4.17616e-05	8.76027e-05
ENSMUSG00000076501			4.49658	0.960312	0.172232	3.85238	0.105773	0.22004	0.190882	7.99421	1.45598	2.10696	2.83511e-06	6.50675e-06
ENSMUSG00000053040	Aph1c	aph1 homolog C, gamma secretase subunit	4.49431	0.204735	0.237964	4.69991	0.228048	0.260159	0.225684	5.02763	4.44359	4.62852	8.31185e-107	2.98378e-105
ENSMUSG00000030223	Ptpro	protein tyrosine phosphatase, receptor type, O	4.47856	0.143246	0.698226	13.6217	0.792764	0.644026	0.657889	12.6755	13.3161	14.8734	1.40392e-214	1.58175e-212
ENSMUSG00000087089			4.47173	1.2542	0.111959	2.99789	0.335877	0	0	2.24199	3.44487	3.30682	0.000363288	0.00070517
ENSMUSG00000045231			4.46725	0.413904	0.0492552	0.968189	0.0371026	0.0771847	0.0334783	1.04258	0.976381	0.88561	3.71547e-27	2.73161e-26
ENSMUSG00000005583	Mef2c	myocyte enhancer factor 2C	4.46352	0.159876	1.41526	27.4294	1.4358	1.16501	1.64496	28.2248	29.4119	24.6516	1.58399e-171	1.15153e-169
ENSMUSG00000039783	Kmo	kynurenine 3-monooxygenase (kynurenine 3-hydroxylase)	4.45737	0.155767	4.4534	85.4651	5.13035	4.66387	3.56599	84.0101	88.3762	84.009	4.29693e-180	3.38885e-178
ENSMUSG00000085516			4.4475	1.04992	0.0701281	1.61473	0.210384	0	0	1.58553	1.47637	1.78228	2.27506e-05	4.86842e-05
ENSMUSG00000030798	Cd37	CD37 antigen	4.44276	0.151139	1.26948	24.0206	1.46168	1.39497	0.95178	24.0626	22.6093	25.3899	6.32369e-190	5.59797e-188
ENSMUSG00000046006	Gapt	Grb2-binding adaptor, transmembrane	4.44214	0.433899	0.206524	4.05753	0.149061	0.251949	0.218562	3.80341	4.04332	4.32586	1.3436e-24	8.9183e-24
ENSMUSG00000020101	Vsir	V-set immunoregulatory receptor	4.43928	0.106856	1.609	30.5559	1.7462	1.40538	1.67544	30.9714	31.3237	29.3726	0	0
ENSMUSG00000026872	Zeb2	zinc finger E-box binding homeobox 2	4.43796	0.148667	0.710909	13.4912	0.693278	0.677409	0.76204	15.0691	12.1661	13.2384	8.36854e-196	7.80644e-194
ENSMUSG00000026581	Sell	selectin, lymphocyte	4.435	0.526058	1.7539	34.6432	2.37867	1.73536	1.14768	40.6226	34.5215	28.7856	3.4382e-17	1.60449e-16
ENSMUSG00000097471	5830432E09Rik	RIKEN cDNA 5830432E09 gene	4.41537	0.319614	0.106275	2.00083	0.13947	0.111592	0.0677633	1.78109	2.03275	2.18866	2.07842e-43	2.44101e-42
ENSMUSG00000032066	Bco2	beta-carotene oxygenase 2	4.41008	0.341223	0.149194	2.80097	0.126548	0.206846	0.114187	2.74435	2.42995	3.22861	3.28029e-38	3.40538e-37
ENSMUSG00000033033	Calhm2	calcium homeostasis modulator 2	4.40746	0.157615	0.736617	13.6704	0.884399	0.660447	0.665006	13.8649	13.6336	13.5125	4.52394e-172	3.32599e-170
ENSMUSG00000001128	Cfp	complement factor properdin	4.40304	0.254564	4.98411	92.6266	5.33625	6.11042	3.50565	87.7037	89.0887	101.087	5.00744e-67	9.64646e-66
ENSMUSG00000032739	Pram1	PML-RAR alpha-regulated adaptor molecule 1	4.39397	1.338	0.00505555	0.162251	0	0	0.0151666	0.0434315	0.258592	0.184728	0.00102349	0.00190388
ENSMUSG00000043157	Arl11	ADP-ribosylation factor-like 11	4.38051	0.322914	0.362198	6.61185	0.516733	0.429984	0.139877	5.19051	6.69449	7.95055	6.40784e-42	7.22889e-41
ENSMUSG00000027398	Il1b	interleukin 1 beta	4.37815	0.152364	14.2142	257.875	15.6153	16.6828	10.3445	247.032	262.092	264.501	1.40579e-181	1.15417e-179
ENSMUSG00000059336	Slc14a1	solute carrier family 14 (urea transporter), member 1	4.37703	0.126531	1.33031	24.2198	1.38951	1.20623	1.39518	23.236	23.7541	25.6692	3.27404e-262	5.79661e-260
ENSMUSG00000073412	Lst1	leukocyte specific transcript 1	4.35669	0.165217	11.9514	214.205	12.3635	12.668	10.8228	198.708	213.665	230.242	3.0732e-153	1.89984e-151
ENSMUSG00000014778	Fhod1	formin homology 2 domain containing 1	4.3566	0.205756	0.36825	6.55384	0.346958	0.508945	0.248847	6.85018	5.74119	7.07015	1.67188e-99	5.39185e-98
ENSMUSG00000041836	Ptpre	protein tyrosine phosphatase, receptor type, E	4.35351	0.13694	1.78765	32.0577	1.83984	1.53097	1.99214	31.5863	34.7282	29.8587	8.53053e-222	1.03746e-219
ENSMUSG00000097154			4.35209	0.392337	0.147478	2.66844	0.213196	0.133053	0.0961849	2.75437	2.46857	2.78237	1.36085e-28	1.05503e-27
ENSMUSG00000090399			4.34888	0.357312	0.290552	5.35028	0.209489	0.242111	0.420056	5.68361	5.31495	5.0523	4.42951e-34	4.05782e-33
ENSMUSG00000052248	Zeb2os	zinc finger E-box binding homeobox 2, opposite strand	4.34814	0.228838	1.10257	19.7237	1.20298	1.09868	1.00604	18.3469	16.5591	24.2652	1.6761e-80	4.04657e-79
ENSMUSG00000003418	St8sia6	ST8 alpha-N-acetyl-neuraminide alpha-2,8-sialyltransferase 6	4.33963	0.151418	2.53231	44.8572	2.77177	2.27724	2.54793	48.4842	42.234	43.8536	1.20868e-180	9.64945e-179
ENSMUSG00000008496	Pou2f2	POU domain, class 2, transcription factor 2	4.33397	0.247593	0.679844	12.0694	0.735088	0.611682	0.692761	13.6017	11.1503	11.4561	1.32657e-68	2.61953e-67
ENSMUSG00000030283	St8sia1	ST8 alpha-N-acetyl-neuraminide alpha-2,8-sialyltransferase 1	4.33203	0.196181	0.326918	5.76367	0.344954	0.332226	0.303572	6.58314	5.25524	5.45262	4.7346e-108	1.74043e-106
ENSMUSG00000098495			4.32309	0.265244	0.863394	15.1441	0.803735	1.00321	0.783241	18.0263	12.9638	14.4422	1.01131e-59	1.71469e-58
ENSMUSG00000031093	Dock11	dedicator of cytokinesis 11	4.31631	0.126472	1.71584	29.8873	1.89008	1.61938	1.63806	29.6068	32.4878	27.5674	2.76988e-255	4.62108e-253
ENSMUSG00000040699	Limd2	LIM domain containing 2	4.30195	0.123712	6.49584	111.819	6.77537	7.19591	5.51623	100.119	114.861	120.475	6.02135e-265	1.08077e-262
ENSMUSG00000036875	Dna2	DNA replication helicase/nuclease 2	4.27973	0.126806	1.23786	21.0045	1.35622	1.21743	1.13992	19.5858	20.7896	22.6383	1.06369e-249	1.69839e-247
ENSMUSG00000053977	Cd8a	CD8 antigen, alpha chain	4.27939	0.26397	2.09491	35.7264	2.42217	2.65939	1.20317	35.1732	45.8817	26.1243	4.16916e-59	6.9959e-58
ENSMUSG00000099297			4.27921	0.176452	0.900376	15.2738	1.02422	0.852271	0.824641	16.2248	13.6647	15.932	6.39399e-130	3.10467e-128
ENSMUSG00000025422	Agap2	ArfGAP with GTPase domain, ankyrin repeat and PH domain 2	4.27609	0.158591	0.363628	6.14001	0.367061	0.417151	0.306672	5.80483	6.05987	6.55534	4.02418e-160	2.65821e-158
ENSMUSG00000085009			4.27329	1.23092	0.0135492	0.343369	0.0406475	0	0	0.393857	0.329128	0.307121	0.000517313	0.00098968
ENSMUSG00000041112	Elmo1	engulfment and cell motility 1	4.26855	0.138841	3.13067	52.7513	3.26179	3.1499	2.98034	53.026	55.6357	49.5921	1.46034e-207	1.51422e-205
ENSMUSG00000058715	Fcer1g	Fc receptor, IgE, high affinity I, gamma polypeptide	4.2641	0.13313	14.5654	243.919	15.2819	16.3682	12.0462	243.856	244.443	243.457	4.21938e-225	5.305e-223
ENSMUSG00000073940	Hbb-b1	hemoglobin, beta adult major chain	4.26063	1.01958	0.640432	12.9462	0.326799	0.906453	0.688044	3.23691	12.4809	23.1207	2.93067e-05	6.21678e-05
ENSMUSG00000052331	Ankrd44	ankyrin repeat domain 44	4.25784	0.153993	1.58916	26.6371	1.79948	1.3443	1.6237	27.7741	27.4889	24.6484	2.81558e-168	1.9805e-166
ENSMUSG00000026458	Ppfia4	protein tyrosine phosphatase, receptor type, f polypeptide (PTPRF), interacting protein (liprin), alpha 4	4.25774	0.117002	1.26159	21.1723	1.30641	1.08316	1.3952	19.7034	22.2858	21.5278	6.05479e-290	1.40698e-287
ENSMUSG00000033024	Klra3	killer cell lectin-like receptor, subfamily A, member 3	4.25425	0.735509	0.0539896	0.968989	0.0956451	0.0663235	0	1.02973	0.826081	1.05115	7.29038e-09	2.00846e-08
ENSMUSG00000094028			4.25335	0.912145	3.36756	66.6583	6.96181	0	3.14087	65.2084	84.5559	50.2105	3.11594e-06	7.12551e-06
ENSMUSG00000081665	Pira1	paired-Ig-like receptor A1	4.25244	0.426096	0.252686	4.24618	0.412324	0.311912	0.0338224	4.56427	4.32506	3.8492	1.86465e-23	1.18019e-22
ENSMUSG00000034641	Cd300ld	CD300 molecule-like family member d	4.24965	0.209572	1.44598	24.1779	1.82402	1.12932	1.3846	22.2094	23.1386	27.1857	2.02207e-91	5.72027e-90
ENSMUSG00000090185			4.24806	0.590172	0.290893	5.04038	0.261662	0.453614	0.157401	4.84543	4.94367	5.33204	6.1101e-13	2.20802e-12
ENSMUSG00000022885	St6gal1	beta galactoside alpha 2,6 sialyltransferase 1	4.24206	0.111559	2.34617	38.7514	2.38781	2.40413	2.24657	39.7471	39.35	37.1572	0	0
ENSMUSG00000097739	Gm2539	predicted gene, 2539	4.23997	0.630325	0.0357177	0.646248	0.047644	0.016519	0.04299	0.738641	0.720123	0.47998	1.73636e-11	5.74211e-11
ENSMUSG00000075284	Wipf1	WAS/WASL interacting protein family, member 1	4.23874	0.117068	3.45895	57.0057	3.29611	3.74855	3.3322	58.8222	59.6601	52.5347	4.6622e-287	1.03708e-284
ENSMUSG00000037318	Traf3ip3	TRAF3 interacting protein 3	4.22989	0.192994	0.809443	13.2848	0.704026	1.02757	0.69673	11.1495	13.7917	14.9131	1.77838e-106	6.30573e-105
ENSMUSG00000049971	Glt1d1	glycosyltransferase 1 domain containing 1	4.2274	0.399486	0.101741	1.70555	0.0959647	0.0855581	0.123701	1.73573	1.55408	1.82683	3.60804e-26	2.56495e-25
ENSMUSG00000020376	Rnf130	ring finger protein 130	4.22527	0.12822	12.2718	200.252	12.6953	13.8149	10.3051	183.712	199.11	217.935	3.79362e-238	5.3369e-236
ENSMUSG00000001588	Acap1	ArfGAP with coiled-coil, ankyrin repeat and PH domains 1	4.22223	0.192138	0.838559	13.6578	0.798512	1.03152	0.685647	13.4195	13.2754	14.2783	4.99301e-107	1.80484e-105
ENSMUSG00000002668	Dennd1c	DENN/MADD domain containing 1C	4.22196	0.159972	0.874618	14.2118	0.92686	1.01149	0.685508	13.4173	15.0344	14.1836	1.70033e-153	1.05364e-151
ENSMUSG00000003123	Lipe	lipase, hormone sensitive	4.21331	0.12947	0.955159	15.4073	1.03124	1.06192	0.772319	15.6746	15.5729	14.9743	2.6525e-232	3.55845e-230
ENSMUSG00000026358	Rgs1	regulator of G-protein signaling 1	4.21042	0.289598	5.64012	91.6375	5.49146	8.11323	3.31568	116.621	89.0075	69.2845	6.87165e-48	8.99153e-47
ENSMUSG00000057191	AB124611	cDNA sequence AB124611	4.20942	0.180041	1.87699	30.2171	2.06155	2.2301	1.33932	31.6058	30.1581	28.8874	6.76524e-121	2.92479e-119
ENSMUSG00000038236	Hoxa7	homeobox A7	4.20667	0.462721	0.166028	2.83436	0.169675	0.0392194	0.289189	2.5331	3.15992	2.81007	9.79859e-20	5.25053e-19
ENSMUSG00000050350	Gpr18	G protein-coupled receptor 18	4.2029	0.170437	1.89239	30.4923	2.01834	1.91682	1.742	29.4959	31.5012	30.4799	2.91058e-134	1.47089e-132
ENSMUSG00000053714	4732471J01Rik	RIKEN cDNA 4732471J01 gene	4.19849	0.929478	0.0788804	1.61587	0	0	0.236641	1.41177	1.27413	2.1617	6.27105e-06	1.40083e-05
ENSMUSG00000027615	Hps3	Hermansky-Pudlak syndrome 3	4.19844	0.107531	2.41324	38.6445	2.64911	2.40371	2.1869	38.8611	39.4926	37.5798	0	0
ENSMUSG00000042228	Lyn	LYN proto-oncogene, Src family tyrosine kinase	4.18993	0.0770422	8.56982	136.354	8.18208	9.24665	8.28074	138.32	138.054	132.688	0	0
ENSMUSG00000053541			4.17899	0.365061	0.132024	2.10914	0.173467	0.144345	0.078261	2.74908	1.91023	1.66812	2.42326e-30	1.97767e-29
ENSMUSG00000032754	Slc8b1	solute carrier family 8 (sodium/lithium/calcium exchanger), member B1	4.17256	0.198057	0.9726	15.4417	0.99094	0.865811	1.06105	16.4297	18.2514	11.6438	1.58135e-98	5.03132e-97
ENSMUSG00000053318	Slamf8	SLAM family member 8	4.16962	0.118276	2.40584	37.8557	2.57143	2.34278	2.30331	35.901	40.8065	36.8597	3.05064e-272	5.83793e-270
ENSMUSG00000034324	Tmem132c	transmembrane protein 132C	4.16767	0.261315	0.354912	5.6339	0.372905	0.294787	0.397045	5.96435	5.47127	5.46608	2.9026e-57	4.68049e-56
ENSMUSG00000046808	Atp10d	ATPase, class V, type 10D	4.16618	0.16791	1.10542	17.4106	1.10087	0.993708	1.22168	18.7877	17.6689	15.7752	6.65006e-136	3.44084e-134
ENSMUSG00000052688	Rab7b	RAB7B, member RAS oncogene family	4.1622	0.239105	2.76613	43.7064	2.95897	2.60309	2.73634	38.504	63.0686	29.5466	7.2465e-68	1.41377e-66
ENSMUSG00000054409	Tmem74	transmembrane protein 74	4.16006	0.663225	0.0596974	0.988991	0.0780366	0.0541132	0.0469424	0.873763	0.842496	1.25071	3.55383e-10	1.07586e-09
ENSMUSG00000060063	Alox5ap	arachidonate 5-lipoxygenase activating protein	4.1374	0.134225	28.1292	432.812	25.1671	32.8622	26.3583	363.088	456.688	478.661	1.23597e-208	1.30761e-206
ENSMUSG00000056529	Ptafr	platelet-activating factor receptor	4.1186	0.168551	0.75503	11.5135	0.715896	0.722739	0.826455	12.2821	10.6301	11.6281	7.21734e-132	3.58471e-130
ENSMUSG00000009418	Nav1	neuron navigator 1	4.11715	0.19453	1.69621	25.872	1.66452	1.35388	2.07022	28.1556	24.1095	25.351	2.02362e-99	6.5101e-98
ENSMUSG00000022488	Nckap1l	NCK associated protein 1 like	4.11572	0.118842	8.4087	127.377	9.53798	7.56524	8.12286	130	132.626	119.505	8.40688e-263	1.49861e-260
ENSMUSG00000076562			4.11509	1.28664	0.0704327	1.53647	0	0.113146	0.0981523	3.02151	0.616554	0.971333	0.00138231	0.00253996
ENSMUSG00000079164	Tlr5	toll-like receptor 5	4.10678	0.295624	0.296343	4.5451	0.418927	0.124499	0.345604	4.91746	4.40974	4.30809	7.09124e-44	8.41188e-43
ENSMUSG00000034833	Tespa1	thymocyte expressed, positive selection associated 1	4.10095	0.193615	0.886227	13.3138	0.791114	1.01096	0.856602	13.433	12.116	14.3924	1.42919e-99	4.62065e-98
ENSMUSG00000074874	Ctla2b	cytotoxic T lymphocyte-associated protein 2 beta	4.0985	0.359133	0.44841	6.73628	0.400592	0.763906	0.18073	6.23207	8.24427	5.7325	3.63339e-30	2.95323e-29
ENSMUSG00000036661	Dennd3	DENN/MADD domain containing 3	4.09281	0.13624	0.955114	14.2485	0.989945	0.916952	0.958444	15.072	13.7613	13.9122	2.84678e-198	2.7239e-196
ENSMUSG00000032698	Lmo2	LIM domain only 2	4.09115	0.154316	3.2075	48.0597	2.46887	3.24501	3.9086	43.7126	48.7593	51.7073	7.15258e-155	4.49645e-153
ENSMUSG00000077704	Snord89	small nucleolar RNA, C/D box 89	4.08847	1.43552	0.11603	2.73254	0.34809	0	0	4.72199	0.845559	2.63007	0.00439845	0.00763313
ENSMUSG00000087607			4.08434	1.50127	0	0.349207	0	0	0	0.360707	0.193774	0.493138	0.00651643	0.0110717
ENSMUSG00000076618			4.07895	1.18246	0.482205	9.06284	0.709073	0.737542	0	16.4895	6.3156	4.38345	0.000561511	0.00107054
ENSMUSG00000053436	Mapk14	mitogen-activated protein kinase 14	4.07882	0.0932997	6.37791	94.1339	6.90754	5.88761	6.33859	93.6898	96.1102	92.6017	0	0
ENSMUSG00000023913	Pla2g7	phospholipase A2, group VII (platelet-activating factor acetylhydrolase, plasma)	4.07393	0.17667	8.61685	126.906	9.58618	9.09741	7.16695	124.756	125.036	130.927	1.17859e-117	4.8922e-116
ENSMUSG00000088689			4.0739	1.07731	0.30734	5.94641	0.484683	0	0.437337	8.76656	2.74718	6.32549	0.00015585	0.000311844
ENSMUSG00000087823			4.07197	1.67273	0	1.82186	0	0	0	3.12179	0.301008	2.04277	0.0149196	0.0242747
ENSMUSG00000027763	Mbnl1	muscleblind-like 1 (Drosophila)	4.07087	0.0829019	11.5235	169.093	12.0085	10.9775	11.5846	165.857	174.088	167.335	0	0
ENSMUSG00000052821	Cysltr1	cysteinyl leukotriene receptor 1	4.06959	0.251695	0.313801	4.60886	0.439344	0.340801	0.161258	4.00211	5.42055	4.40391	8.37644e-59	1.39479e-57
ENSMUSG00000094930			4.06815	1.48956	0	0.480043	0	0	0	0.641521	0.268045	0.530562	0.006312	0.0107398
ENSMUSG00000087485			4.06563	1.1625	0.0222366	0.422039	0.0326985	0.0340113	0	0.464691	0.397146	0.404281	0.000469938	0.000901895
ENSMUSG00000005142	Man2b1	mannosidase 2, alpha B1	4.04705	0.0878481	6.44739	92.9866	6.96744	6.33553	6.03919	91.3307	97.3126	90.3164	0	0
ENSMUSG00000070390	Nlrp1b	NLR family, pyrin domain containing 1B	4.03214	0.156528	0.431054	6.16832	0.461004	0.424185	0.407972	6.04754	5.92942	6.52799	2.49973e-146	1.45544e-144
ENSMUSG00000039899	Fgl2	fibrinogen-like protein 2	4.03099	0.118971	6.60994	94.5328	7.42954	5.7512	6.64907	90.2133	101.728	91.6567	1.224e-251	1.97862e-249
ENSMUSG00000026880	Stom	stomatin	4.0277	0.0791815	4.58762	65.2033	4.60249	4.85873	4.30166	64.4669	66.6132	64.5297	0	0
ENSMUSG00000049103	Ccr2	chemokine (C-C motif) receptor 2	4.02418	0.158332	1.74413	24.8909	1.52845	1.83498	1.86894	23.1978	30.5412	20.9336	1.67658e-142	9.28398e-141
ENSMUSG00000070501	BC094916	cDNA sequence BC094916	4.02348	0.237525	0.298937	4.23269	0.291682	0.413718	0.191411	3.82832	4.38004	4.4897	2.31135e-64	4.25425e-63
ENSMUSG00000020437	Myo1g	myosin IG	4.02002	0.186044	2.3434	33.1643	2.65097	2.81607	1.56317	34.4207	32.4066	32.6656	1.51536e-103	5.13526e-102
ENSMUSG00000059013	Sh2d3c	SH2 domain containing 3C	4.01673	0.125857	1.33134	18.8342	1.5035	1.25622	1.23431	17.6809	20.3765	18.4452	1.65319e-223	2.02953e-221
ENSMUSG00000002603	Tgfb1	transforming growth factor, beta 1	4.01482	0.0984686	6.04033	85.0919	6.68974	6.18925	5.24201	82.5952	88.4215	84.259	0	0
ENSMUSG00000024937	Ehbp1l1	EH domain binding protein 1-like 1	4.01347	0.106889	1.44311	20.3305	1.33333	1.64185	1.35415	19.2884	21.5875	20.1157	0	0
ENSMUSG00000014543	Klra17	killer cell lectin-like receptor, subfamily A, member 17	4.01077	0.456303	0.326498	4.7603	0.390382	0.236866	0.352248	6.43048	3.58243	4.268	1.49949e-18	7.55726e-18
ENSMUSG00000041797	Abca9	ATP-binding cassette, sub-family A (ABC1), member 9	3.99745	0.211143	0.231969	3.25466	0.251907	0.205874	0.238124	3.4366	2.73906	3.58833	6.15797e-80	1.47034e-78
ENSMUSG00000070315	4930581F22Rik	RIKEN cDNA 4930581F22 gene	3.99625	0.429048	0.176381	2.47329	0.175349	0.281875	0.0719184	3.0995	1.84577	2.47459	1.22847e-20	6.89205e-20
ENSMUSG00000085417			3.99482	0.849545	0.0332253	0.521718	0.074014	0.0256619	0	0.621543	0.299651	0.643961	2.57244e-06	5.92166e-06
ENSMUSG00000094235			3.98858	1.39037	0	0.563136	0	0	0	0.0864833	0.86724	0.735684	0.00412134	0.00717519
ENSMUSG00000029570	Lfng	LFNG O-fucosylpeptide 3-beta-N-acetylglucosaminyltransferase	3.98178	0.180935	2.1336	29.4635	2.38263	2.21651	1.80167	28.6145	27.7703	32.0057	2.48424e-107	9.02999e-106
ENSMUSG00000026832	Cytip	cytohesin 1 interacting protein	3.975	0.125899	4.33232	59.4218	4.62487	4.80404	3.56805	57.1883	62.8196	58.2576	8.68798e-219	1.03248e-216
ENSMUSG00000026009	Icos	inducible T cell co-stimulator	3.97389	0.191483	0.495239	6.82637	0.531641	0.442389	0.511688	7.43324	6.13189	6.91398	1.14712e-95	3.47554e-94
ENSMUSG00000024399	Ltb	lymphotoxin B	3.96487	0.129402	8.65557	118.284	8.10655	8.7412	9.11895	106.32	113.557	134.974	3.5935e-206	3.66763e-204
ENSMUSG00000024238	Zeb1	zinc finger E-box binding homeobox 1	3.95468	0.182302	0.817676	11.1147	0.725563	0.864468	0.862997	11.7131	10.9702	10.6607	2.38783e-104	8.18784e-103
ENSMUSG00000019726	Lyst	lysosomal trafficking regulator	3.94715	0.243653	3.23855	44.0511	3.03894	2.46264	4.21408	50.1682	41.1485	40.8367	5.05598e-59	8.46762e-58
ENSMUSG00000080917			3.94593	0.431515	0.370358	5.05818	0.48124	0.478798	0.151037	5.43342	4.81153	4.92959	5.99898e-20	3.24526e-19
ENSMUSG00000056888	Glipr1	GLI pathogenesis-related 1 (glioma)	3.94318	0.170323	8.08312	108.742	7.412	10.0326	6.80479	88.5038	119.691	118.031	1.41544e-118	5.97054e-117
ENSMUSG00000030091	Nup210	nucleoporin 210	3.93463	0.116684	1.80555	24.1288	1.94252	1.65263	1.8215	25.627	24.7343	22.025	2.91604e-249	4.54449e-247
ENSMUSG00000039158	Akna	AT-hook transcription factor	3.91888	0.0949906	2.25039	29.7106	2.31716	2.2919	2.14212	28.3339	31.7923	29.0055	0	0
ENSMUSG00000090307	1700071M16Rik	RIKEN cDNA 1700071M16 gene	3.91886	0.572904	0.0609888	0.838276	0.091749	0.0636219	0.0275955	0.790231	0.705758	1.01884	7.89986e-12	2.67015e-11
ENSMUSG00000004952	Rasa4	RAS p21 protein activator 4	3.91609	0.116702	1.34831	17.7427	1.32234	1.48587	1.23671	17.3832	17.5066	18.3382	7.24079e-247	1.10204e-244
ENSMUSG00000081660			3.91098	1.32109	0.0109681	0.244628	0	0	0.0329044	0.376902	0.206692	0.15029	0.00307216	0.00542885
ENSMUSG00000022181	C6	complement component 6	3.91079	0.627854	0.185124	2.56286	0.179976	0.152102	0.223294	5.18808	0.84705	1.65345	4.69948e-10	1.40876e-09
ENSMUSG00000031827	Cotl1	coactosin-like 1 (Dictyostelium)	3.90976	0.114291	17.7497	232.942	18.6746	18.4458	16.1288	215.817	251.973	231.036	1.78433e-256	3.0552e-254
ENSMUSG00000051735	Rinl	Ras and Rab interactor-like	3.90728	0.107839	1.82559	23.8636	1.88049	1.98373	1.61256	22.6407	25.086	23.8639	1.86692e-287	4.18865e-285
ENSMUSG00000051851	Cxx1c	CAAX box 1C	3.90658	0.179361	6.07054	79.6625	6.65095	6.6444	4.91629	71.8967	100.861	66.2293	3.55283e-105	1.22797e-103
ENSMUSG00000004730	Adgre1	adhesion G protein-coupled receptor E1	3.90599	0.138786	6.49529	85.0099	7.00901	6.73811	5.73875	82.8615	81.5463	90.622	2.84403e-174	2.12697e-172
ENSMUSG00000050272	Dscam	Down syndrome cell adhesion molecule	3.90256	0.136051	1.20733	15.7986	1.20007	1.16858	1.25333	15.5702	16.3951	15.4304	5.96044e-181	4.8326e-179
ENSMUSG00000047798	Cd300lf	CD300 antigen like family member F	3.90131	0.218297	2.23928	29.3116	2.22197	2.47337	2.0225	31.3443	26.3402	30.2502	1.96341e-71	4.07494e-70
ENSMUSG00000067768	Xlr4b	X-linked lymphocyte-regulated 4B	3.90046	0.476623	0.0973263	1.35652	0.087821	0.0456735	0.158485	1.12041	1.54664	1.4025	2.75643e-16	1.22547e-15
ENSMUSG00000090272	Mndal	myeloid nuclear differentiation antigen like	3.89762	0.134939	6.38407	83.0843	5.22044	7.79003	6.14175	77.8992	81.5009	89.8527	1.87467e-183	1.56882e-181
ENSMUSG00000057378	Ryr3	ryanodine receptor 3	3.88401	0.149791	1.11859	14.4576	1.14795	0.976945	1.23087	15.1102	12.6068	15.6558	3.09653e-148	1.8192e-146
ENSMUSG00000020577	Tspan13	tetraspanin 13	3.87853	0.108702	25.7986	330.864	25.269	29.2726	22.8543	321.801	332.409	338.384	8.00245e-279	1.60209e-276
ENSMUSG00000042249	Adrbk2	adrenergic receptor kinase, beta 2	3.87649	0.122084	4.04522	51.9442	4.18805	3.619	4.32861	55.3824	49.4582	50.9921	2.91177e-221	3.52473e-219
ENSMUSG00000032691	Nlrp3	NLR family, pyrin domain containing 3	3.87491	0.127022	1.79267	22.9719	1.85689	1.80268	1.71846	23.0549	23.1314	22.7294	2.17844e-204	2.19752e-202
ENSMUSG00000024124	Prss30	protease, serine 30	3.87369	0.241529	1.24776	16.0417	1.35447	1.35467	1.03414	13.0401	15.5652	19.5198	6.91406e-58	1.1296e-56
ENSMUSG00000095944			3.8716	1.69323	0	1.36905	0	0	0	2.07851	0.260537	1.76812	0.0222239	0.0353199
ENSMUSG00000043832	Clec4a3	C-type lectin domain family 4, member a3	3.87046	0.203635	1.67494	21.3665	2.00286	1.74627	1.27568	23.6307	19.2462	21.2227	1.49791e-80	3.61974e-79
ENSMUSG00000092283			3.86782	0.566787	0.337784	4.50171	0.362938	0.37751	0.272904	4.41543	3.7714	5.31831	8.84649e-12	2.98391e-11
ENSMUSG00000026360	Rgs2	regulator of G-protein signaling 2	3.86632	0.102803	31.1792	396.879	28.7079	35.5295	29.3003	363.211	412.943	414.482	0	0
ENSMUSG00000083985			3.86509	1.48869	0	0.361437	0	0	0	0.244893	0.383711	0.455705	0.00942337	0.0157103
ENSMUSG00000039062	Anpep	alanyl (membrane) aminopeptidase	3.86154	0.100374	8.27692	105.045	8.89432	7.85637	8.08008	107.666	111.874	95.5955	0	0
ENSMUSG00000048600			3.86032	0.605154	0.0811025	1.05739	0.143677	0.0996305	0	0.912645	1.12459	1.13493	1.78172e-10	5.51053e-10
ENSMUSG00000054626	Xlr	X-linked lymphocyte-regulated	3.85594	0.19494	1.45127	18.3121	1.48219	1.90571	0.965903	16.5959	21.2026	17.1379	4.42059e-87	1.17398e-85
ENSMUSG00000054640	Slc8a1	solute carrier family 8 (sodium/calcium exchanger), member 1	3.85149	0.205825	1.15242	14.6801	0.920115	1.06644	1.4707	14.3922	16.1139	13.5341	3.91822e-78	9.08872e-77
ENSMUSG00000078606	Gm4070	predicted gene 4070	3.85133	0.422655	0.036639	0.481931	0.0170045	0.0353745	0.057538	0.568445	0.413063	0.464285	8.07084e-20	4.3435e-19
ENSMUSG00000087052			3.84874	0.356711	0.139995	1.79765	0.202378	0.126302	0.0913045	1.60799	1.95003	1.83493	3.85751e-27	2.83443e-26
ENSMUSG00000097563			3.84573	1.52552	0	0.0734503	0	0	0	0.0899894	0.0483428	0.0820189	0.0117042	0.0192952
ENSMUSG00000040197	Cd209e	CD209e antigen	3.84257	0.281183	0.693414	8.72477	0.934937	0.685153	0.46015	9.49838	6.21109	10.4648	1.62671e-42	1.86588e-41
ENSMUSG00000090429			3.84097	1.74216	0	0.410751	0	0	0	0.246112	0.462744	0.523397	0.027474	0.0430954
ENSMUSG00000043008	Klhl6	kelch-like 6	3.83436	0.201815	1.37841	17.1523	1.57268	1.63582	0.926729	17.3948	20.0628	13.9991	1.72771e-80	4.16733e-79
ENSMUSG00000050721	Plekho2	pleckstrin homology domain containing, family O member 2	3.83234	0.143267	3.84049	47.8726	4.09706	3.57971	3.84471	49.0299	52.6241	41.9638	1.24953e-157	8.04954e-156
ENSMUSG00000026080	Chst10	carbohydrate sulfotransferase 10	3.83063	0.169448	0.577739	7.15168	0.63919	0.639282	0.454746	7.39247	7.26575	6.79681	3.73683e-113	1.45156e-111
ENSMUSG00000032643	Fhl3	four and a half LIM domains 3	3.82828	0.218346	0.906046	11.3065	1.03549	0.789844	0.892809	10.5537	10.4526	12.9133	8.0128e-69	1.58707e-67
ENSMUSG00000086839			3.82017	1.3069	0.0147212	0.276638	0.0441637	0	0	0.256757	0.1788	0.394359	0.00346585	0.00608446
ENSMUSG00000073490	AI607873	expressed sequence AI607873	3.81852	0.161603	1.51626	18.6834	1.53996	1.65899	1.34983	20.0233	20.1378	15.8892	1.93846e-123	8.63878e-122
ENSMUSG00000023274	Cd4	CD4 antigen	3.81338	0.284615	14.5834	180.631	16.0157	15.262	12.4725	187.09	178.212	176.591	6.18228e-41	6.80051e-40
ENSMUSG00000062585	Cnr2	cannabinoid receptor 2 (macrophage)	3.81226	0.135615	0.902083	11.0804	0.92086	0.865139	0.920251	11.6539	10.2224	11.365	7.19097e-174	5.3472e-172
ENSMUSG00000024781	Lipa	lysosomal acid lipase A	3.8071	0.117047	5.90102	72.0907	6.12587	6.22427	5.35292	68.8543	76.763	70.6549	4.53376e-232	6.05106e-230
ENSMUSG00000028657	Ppt1	palmitoyl-protein thioesterase 1	3.80633	0.193804	40.3404	495.377	41.0876	43.3565	36.5772	415.618	686.338	384.177	7.02999e-86	1.82234e-84
ENSMUSG00000003420	Fcgrt	Fc receptor, IgG, alpha chain transporter	3.80537	0.145536	5.15132	62.8166	6.08057	5.17892	4.19446	60.8536	56.442	71.1542	1.05747e-150	6.4004e-149
ENSMUSG00000047180	Neurl3	neuralized E3 ubiquitin protein ligase 3	3.7971	0.13231	4.68712	56.7992	5.05492	4.98034	4.02611	57.6366	53.4495	59.3115	3.9838e-181	3.25023e-179
ENSMUSG00000052142	Rasal3	RAS protein activator like 3	3.79668	0.175396	0.820901	9.9213	0.974906	0.931269	0.556528	10.1212	10.0285	9.61421	6.58439e-104	2.24889e-102
ENSMUSG00000003746	Man1a	mannosidase 1, alpha	3.78123	0.100972	11.3396	136.262	10.9038	10.8606	12.2546	135.407	138.847	134.531	6.36961e-307	1.72683e-304
ENSMUSG00000025964	Adam23	a disintegrin and metallopeptidase domain 23	3.77411	0.119639	9.7654	116.682	10.3146	9.04132	9.94028	125.786	111.811	112.45	2.05435e-218	2.43029e-216
ENSMUSG00000004633	Chn2	chimerin 2	3.77373	0.140177	4.0535	48.6334	4.03052	3.57818	4.55179	43.1667	50.9698	51.7638	1.23901e-159	8.10215e-158
ENSMUSG00000060899			3.77064	1.41598	0	0.279009	0	0	0	0.158553	0.397485	0.280991	0.00774681	0.0130421
ENSMUSG00000056130	Ticam2	toll-like receptor adaptor molecule 2	3.76715	0.165626	1.36713	16.3334	1.48905	1.10631	1.50601	17.3985	14.8659	16.7358	1.61256e-114	6.39764e-113
ENSMUSG00000076617			3.76707	0.529501	30.4885	374.06	33.3692	48.2458	9.85052	479.086	307.556	335.537	1.1242e-12	3.99651e-12
ENSMUSG00000083415			3.75805	1.07303	0.122843	1.77571	0	0	0.368529	1.91278	1.24015	2.17419	0.000461298	0.000885837
ENSMUSG00000096108			3.75328	1.51796	0.0376084	0.70248	0	0.112825	0	1.05103	0.0878296	0.968582	0.0134142	0.0219501
ENSMUSG00000006611	Hfe	hemochromatosis	3.74205	0.162319	3.3943	39.6344	3.56729	3.88875	2.72686	37.1718	39.5305	42.201	1.35108e-117	5.59923e-116
ENSMUSG00000068566	Myadm	myeloid-associated differentiation marker	3.74173	0.123895	5.0459	59.015	5.02707	4.88385	5.22677	60.727	60.737	55.5812	2.30467e-200	2.24649e-198
ENSMUSG00000035354	Uvrag	UV radiation resistance associated gene	3.73828	0.0931664	8.21947	95.5923	8.67593	8.82734	7.15513	92.8504	100.803	93.1235	0	0
ENSMUSG00000036908	Unc93b1	unc-93 homolog B1 (C. elegans)	3.73483	0.108777	23.9153	277.915	25.245	24.8349	21.6659	263.966	304.114	265.665	2.39388e-258	4.18142e-256
ENSMUSG00000048440	Cyp4f16	cytochrome P450, family 4, subfamily f, polypeptide 16	3.73375	0.106388	9.11939	105.787	9.42732	9.48607	8.44478	107.41	103.176	106.775	7.85564e-270	1.48153e-267
ENSMUSG00000037860	Aim2	absent in melanoma 2	3.73053	0.125698	3.32307	38.3894	3.22342	3.88593	2.85987	40.8258	35.1646	39.1778	1.45284e-193	1.32208e-191
ENSMUSG00000038607	Gng10	guanine nucleotide binding protein (G protein), gamma 10	3.72254	0.30114	0.680961	8.03009	0.513959	0.601419	0.927507	6.55706	7.0747	10.4585	4.22209e-35	3.98998e-34
ENSMUSG00000085579			3.71954	1.55432	0	0.30511	0	0	0	0.279167	0.279944	0.356217	0.0167101	0.0269703
ENSMUSG00000039377	Hlx	H2.0-like homeobox	3.71247	0.146582	1.81853	20.7706	1.52958	2.27285	1.65316	21.0534	19.8299	21.4285	1.61768e-141	8.80788e-140
ENSMUSG00000048120	Entpd1	ectonucleoside triphosphate diphosphohydrolase 1	3.70955	0.178354	2.72552	31.1308	3.37452	2.82122	1.98081	31.6429	32.3333	29.4162	4.43282e-96	1.35728e-94
ENSMUSG00000052085	Dock8	dedicator of cytokinesis 8	3.69948	0.13732	3.48882	39.6042	3.64759	3.45238	3.36649	40.9999	41.6349	36.1778	7.3724e-160	4.8453e-158
ENSMUSG00000086835			3.69032	0.579317	0.194337	2.26877	0.198137	0.206092	0.178782	2.49582	1.72466	2.58584	1.88879e-10	5.83128e-10
ENSMUSG00000003644	Rps6ka1	ribosomal protein S6 kinase polypeptide 1	3.68859	0.0977583	4.16827	46.8405	4.33586	4.3448	3.82415	48.1982	48.4886	43.8345	0	0
ENSMUSG00000081642			3.68785	1.65009	0	0.614945	0	0	0	0.103059	0.645913	1.09586	0.0254213	0.0400882
ENSMUSG00000070348	Ccnd1	cyclin D1	3.68329	0.095799	9.67178	108.555	9.51106	9.43502	10.0693	106.443	113.106	106.117	0	0
ENSMUSG00000053004	Hrh1	histamine receptor H1	3.683	0.212168	0.480215	5.40874	0.465716	0.463353	0.511576	6.1672	4.92684	5.13219	1.68991e-67	3.27244e-66
ENSMUSG00000049588	Ccdc69	coiled-coil domain containing 69	3.68114	0.138407	2.67863	30.1145	2.84034	2.38623	2.80931	28.0156	29.3674	32.9603	7.46839e-156	4.72926e-154
ENSMUSG00000015305	Sash1	SAM and SH3 domain containing 1	3.6727	0.236236	2.7966	31.3651	2.8199	2.32321	3.24669	35.5122	27.8227	30.7605	1.67428e-54	2.56775e-53
ENSMUSG00000004609	Cd33	CD33 antigen	3.64591	0.238522	0.628517	6.88063	0.610614	0.697094	0.577843	8.88931	5.31805	6.43452	9.55823e-53	1.41503e-51
ENSMUSG00000095866			3.64423	1.34627	0.0729332	1.14726	0.2188	0	0	0.706692	1.68307	1.05203	0.00679147	0.0115172
ENSMUSG00000021087	Rtn1	reticulon 1	3.64377	0.127858	3.86342	42.0947	4.26264	4.07162	3.25599	42.7004	43.0927	40.4911	1.21934e-178	9.44484e-177
ENSMUSG00000026979	Psd4	pleckstrin and Sec7 domain containing 4	3.63964	0.106948	1.67277	18.1813	1.77055	1.72563	1.52212	17.8854	19.1679	17.4907	7.57147e-254	1.23934e-251
ENSMUSG00000032038	St3gal4	ST3 beta-galactoside alpha-2,3-sialyltransferase 4	3.63707	0.117253	5.62369	61.1806	5.30284	5.82982	5.7384	53.8448	60.7241	68.973	2.99178e-211	3.23088e-209
ENSMUSG00000037605	Adgrl3	adhesion G protein-coupled receptor L3	3.63543	0.18971	1.88725	20.6118	1.75864	1.51265	2.39045	21.5664	20.0044	20.2647	7.5181e-82	1.84417e-80
ENSMUSG00000050592	Fam78a	family with sequence similarity 78, member A	3.62967	0.236268	0.2472	2.68363	0.261047	0.26183	0.218722	2.69204	2.98941	2.36943	2.91886e-53	4.37847e-52
ENSMUSG00000089956			3.62699	0.344643	0.6871	7.45738	0.855641	0.723121	0.482537	6.35628	7.75096	8.26489	6.70289e-26	4.71613e-25
ENSMUSG00000040537	Adam22	a disintegrin and metallopeptidase domain 22	3.62644	0.156465	0.498004	5.39214	0.56327	0.396334	0.534407	5.61035	5.08403	5.48204	7.7138e-119	3.27503e-117
ENSMUSG00000038594	Cep85l	centrosomal protein 85-like	3.62535	0.211312	0.517572	5.57552	0.583384	0.532807	0.436524	6.42483	5.09242	5.20932	5.63112e-66	1.06431e-64
ENSMUSG00000031709	Tbc1d9	TBC1 domain family, member 9	3.61837	0.164432	7.43736	80.0878	7.20718	6.35415	8.75076	83.7133	83.0373	73.5128	2.56137e-107	9.29739e-106
ENSMUSG00000031378	Abcd1	ATP-binding cassette, sub-family D (ALD), member 1	3.61712	0.117628	2.4094	25.8017	2.69751	2.31452	2.21618	26.1581	26.9074	24.3397	1.20583e-207	1.25531e-205
ENSMUSG00000055235	Wdr86	WD repeat domain 86	3.61646	0.247983	0.190236	2.04911	0.131671	0.264785	0.174253	1.68977	2.1181	2.33945	3.5774e-48	4.72376e-47
ENSMUSG00000024818	Slc25a45	solute carrier family 25, member 45	3.61493	0.162482	1.5409	16.4721	1.53219	1.85421	1.23629	14.4085	19.2417	15.7663	1.17529e-109	4.376e-108
ENSMUSG00000031758	Cdyl2	chromodomain protein, Y chromosome-like 2	3.61332	0.241748	0.423724	4.55712	0.364576	0.458011	0.448585	5.03738	4.56221	4.07178	1.63869e-50	2.2954e-49
ENSMUSG00000042404	Dennd4b	DENN/MADD domain containing 4B	3.60763	0.151113	0.983049	10.4611	1.1188	0.930973	0.899379	11.6772	10.1955	9.51055	5.75352e-126	2.65498e-124
ENSMUSG00000034353	Ramp1	receptor (calcitonin) activity modifying protein 1	3.60746	0.171531	2.14614	22.8368	2.47856	2.26558	1.69427	20.0668	21.2247	27.219	3.41788e-98	1.08216e-96
ENSMUSG00000090675	Olfr111	olfactory receptor 111	3.60384	1.36183	0.011063	0.20352	0	0	0.0331889	0.475201	0.0595655	0.0757946	0.00813713	0.0136613
ENSMUSG00000018774	Cd68	CD68 antigen	3.60362	0.158123	19.996	212.091	22.1646	22.3745	15.449	213.157	223.959	199.158	5.76004e-115	2.30987e-113
ENSMUSG00000094345			3.59573	0.813834	0.738474	8.303	0.65082	1.46673	0.0978743	15.1348	2.54706	7.22711	9.95028e-06	2.1898e-05
ENSMUSG00000081634			3.59095	0.726705	0.222813	2.55986	0.221971	0.346324	0.100144	2.00741	4.22371	1.44845	7.75583e-07	1.85493e-06
ENSMUSG00000083161			3.58824	0.426191	0.148657	1.59021	0.0950122	0.222361	0.128597	1.87194	1.57712	1.32156	3.7867e-17	1.76365e-16
ENSMUSG00000042759	Apobr	apolipoprotein B receptor	3.58567	0.121037	10.1489	106.469	10.2765	10.4945	9.67577	100.937	123.83	94.6398	7.20638e-193	6.51226e-191
ENSMUSG00000090124	Ugt1a7c	UDP glucuronosyltransferase 1 family, polypeptide A7C	3.58343	0.175652	0.641678	6.70445	0.758451	0.653311	0.513272	6.85148	6.34279	6.9191	1.64715e-92	4.75264e-91
ENSMUSG00000017561	Crlf3	cytokine receptor-like factor 3	3.58173	0.116689	5.76394	60.1193	6.26446	6.28327	4.74408	57.2624	59.9891	63.1064	6.71809e-207	6.91087e-205
ENSMUSG00000078635			3.57956	1.17286	0.0355442	0.452827	0	0.106633	0	0.827785	0.249027	0.281668	0.00227337	0.00407512
ENSMUSG00000076680			3.57697	1.12044	0.30923	3.90045	0.429019	0.111561	0.387111	6.09695	0.521073	5.08333	0.00141067	0.00258915
ENSMUSG00000002944	Cd36	CD36 antigen	3.57453	0.238593	3.65996	38.3078	3.6937	4.38927	2.8969	32.7593	54.9045	27.2595	9.67575e-51	1.36414e-49
ENSMUSG00000033705	Stard9	START domain containing 9	3.57116	0.2893	0.174346	1.84275	0.159732	0.100214	0.263091	2.06692	1.63621	1.82513	5.23975e-35	4.94093e-34
ENSMUSG00000034786	Gpsm3	G-protein signalling modulator 3 (AGS3-like, C. elegans)	3.56489	0.152153	5.29097	54.61	5.87321	5.96075	4.03894	48.0503	60.9458	54.834	2.13327e-121	9.28438e-120
ENSMUSG00000084806	Gm15232	predicted gene 15232	3.55993	0.144135	1.82288	18.7026	2.08133	1.94154	1.44578	18.7481	18.0031	19.3568	1.10887e-134	5.64766e-133
ENSMUSG00000044345	Marveld1	MARVEL (membrane-associating) domain containing 1	3.55633	0.109733	4.233	43.45	4.33375	4.31683	4.04842	43.6455	43.2155	43.489	2.05278e-230	2.69827e-228
ENSMUSG00000090894	Olfr110	olfactory receptor 110	3.54801	1.21435	0.0115401	0.180533	0.0346202	0	0	0.246	0.224259	0.0713401	0.00348099	0.00611022
ENSMUSG00000074093	Svip	small VCP/p97-interacting protein	3.54092	0.151823	1.55129	15.7233	1.52709	1.86182	1.26497	14.902	15.5881	16.6798	2.60758e-120	1.12359e-118
ENSMUSG00000054200	Ffar4	free fatty acid receptor 4	3.53537	0.221146	0.552687	5.66879	0.494773	0.543229	0.620058	5.48663	5.74228	5.77747	1.58434e-57	2.5707e-56
ENSMUSG00000035901	Dennd5a	DENN/MADD domain containing 5A	3.53427	0.12733	3.81054	38.5931	4.02488	3.47812	3.9286	40.6651	39.2319	35.8823	1.44022e-169	1.02413e-167
ENSMUSG00000041954	Tnfrsf18	tumor necrosis factor receptor superfamily, member 18	3.53289	0.163846	2.37949	24.1549	2.18984	2.47874	2.46991	20.5737	24.7718	27.1192	4.06214e-103	1.36945e-101
ENSMUSG00000046456	Tmem150b	transmembrane protein 150B	3.53012	0.190391	0.599878	6.05425	0.488461	0.747997	0.563176	5.85487	6.11947	6.1884	9.56546e-77	2.16103e-75
ENSMUSG00000022148	Fyb	FYN binding protein	3.52692	0.0891805	21.9086	220.402	20.2281	22.443	23.0547	231.792	221.116	208.297	0	0
ENSMUSG00000031133	Arhgef6	Rac/Cdc42 guanine nucleotide exchange factor (GEF) 6	3.52498	0.108682	7.06144	71.0733	7.26579	6.48534	7.4332	70.0289	76.1355	67.0556	9.18098e-231	1.21292e-228
ENSMUSG00000030173	Klra5	killer cell lectin-like receptor, subfamily A, member 5	3.51745	0.855227	0.0534173	0.612157	0.100061	0	0.060191	0.474001	0.675171	0.687301	3.90745e-05	8.2123e-05
ENSMUSG00000043336	Filip1l	filamin A interacting protein 1-like	3.51449	0.147155	11.8241	118.329	10.1401	11.8444	13.4877	113.904	118.688	122.394	4.61939e-126	2.13542e-124
ENSMUSG00000066682	Pilrb2	paired immunoglobin-like type 2 receptor beta 2	3.5111	0.364141	0.53874	5.40056	0.487365	0.727338	0.401517	6.63868	4.51246	5.05055	5.30812e-22	3.17074e-21
ENSMUSG00000026094	Stk17b	serine/threonine kinase 17b (apoptosis-inducing)	3.50795	0.103945	6.5365	64.7792	6.36034	7.26881	5.98035	68.9298	64.3803	61.0276	1.13407e-249	1.79971e-247
ENSMUSG00000020009	Ifngr1	interferon gamma receptor 1	3.50638	0.0824207	19.6325	194.825	20.2146	18.9708	19.7123	186.514	208.351	189.609	0	0
ENSMUSG00000086494	2210417A02Rik	RIKEN cDNA 2210417A02 gene	3.49813	1.4556	0	0.196032	0	0	0	0.179885	0.169112	0.239097	0.0162516	0.0262874
ENSMUSG00000074385	Gm10684	predicted gene 10684	3.48456	0.346124	0.148636	1.51504	0.156427	0.054236	0.235245	1.62799	1.36513	1.55202	7.70134e-24	4.94169e-23
ENSMUSG00000015468	Notch4	notch 4	3.48298	0.195321	0.435475	4.2538	0.499611	0.471329	0.335484	4.39444	5.07088	3.29607	3.98246e-71	8.21947e-70
ENSMUSG00000061288	Taok3	TAO kinase 3	3.48266	0.122407	7.15966	69.9205	6.79738	7.65875	7.02285	67.7132	77.8185	64.2298	4.66953e-178	3.60621e-176
ENSMUSG00000090523	Gypc	glycophorin C	3.47493	0.129821	2.38686	23.1266	2.23065	2.75868	2.17124	23.5089	23.1533	22.7175	7.79591e-158	5.04717e-156
ENSMUSG00000021575	Ahrr	aryl-hydrocarbon receptor repressor	3.47353	0.203294	0.354657	3.44845	0.367956	0.343675	0.35234	3.61869	2.89426	3.8324	1.87907e-65	3.52086e-64
ENSMUSG00000096490			3.46958	1.48132	0.0735638	1.16876	0.220691	0	0	3.27889	0	0.227384	0.0191694	0.0307207
ENSMUSG00000096950	Gm9530	predicted gene 9530	3.46461	0.173401	0.643813	6.1846	0.561506	0.820156	0.549776	6.16619	6.14273	6.24488	8.17402e-89	2.22528e-87
ENSMUSG00000051504	Siglech	sialic acid binding Ig-like lectin H	3.46402	0.695566	1.29055	13.2284	1.91366	0.951978	1.00601	24.401	4.83719	10.4471	6.35371e-07	1.53056e-06
ENSMUSG00000009687	Fxyd5	FXYD domain-containing ion transport regulator 5	3.46018	0.168159	5.94997	57.1121	6.3476	7.22683	4.27549	56.1594	62.6282	52.5488	4.43322e-94	1.31112e-92
ENSMUSG00000050921	P2ry10	purinergic receptor P2Y, G-protein coupled 10	3.46005	0.155605	3.38502	32.5196	3.32783	3.94412	2.88312	28.2285	29.8337	39.4966	1.53599e-109	5.70265e-108
ENSMUSG00000076543			3.45918	1.23623	0.0713034	0.927655	0.21391	0	0	0.55272	0.173206	2.05704	0.00513909	0.00884123
ENSMUSG00000076591			3.45676	1.02837	0.246191	2.68844	0.423093	0.22004	0.0954409	5.60278	0.42823	2.03431	0.000775481	0.00145913
ENSMUSG00000022844	Pdia5	protein disulfide isomerase associated 5	3.45474	0.260052	2.10851	20.3681	2.11781	2.33501	1.87271	16.8543	30.1979	14.0523	2.83647e-40	3.07976e-39
ENSMUSG00000027947	Il6ra	interleukin 6 receptor, alpha	3.45457	0.142696	5.01953	48.1631	5.53217	4.1936	5.33282	50.1565	48.1983	46.1344	1.77748e-129	8.58268e-128
ENSMUSG00000019876	Pkib	protein kinase inhibitor beta, cAMP dependent, testis specific	3.45222	0.114265	3.43006	32.7143	3.39907	3.94752	2.94357	31.7586	34.0885	32.2959	1.63115e-200	1.59596e-198
ENSMUSG00000052302	Tbc1d30	TBC1 domain family, member 30	3.44736	0.14875	0.817505	7.78038	0.800651	0.874787	0.777078	8.26647	7.64337	7.4313	8.05251e-119	3.41327e-117
ENSMUSG00000079511	Ccdc142	coiled-coil domain containing 142	3.44557	0.310751	0.231658	2.23731	0.241875	0.196894	0.256204	1.99042	2.07771	2.6438	1.43679e-28	1.11225e-27
ENSMUSG00000041642	Kif21b	kinesin family member 21B	3.4444	0.162372	1.0722	10.2097	1.06338	1.06304	1.09018	11.0254	10.3726	9.23111	7.23501e-100	2.34202e-98
ENSMUSG00000078925	D030018L15Rik	nuclear receptor coactivator 2 pseudogene	3.44421	1.29	0	0.0334116	0	0	0	0.0426158	0.0213672	0.0362518	0.00758657	0.0127881
ENSMUSG00000052270	Fpr2	formyl peptide receptor 2	3.4387	0.413958	0.340278	3.28838	0.439337	0.246064	0.335433	4.78093	2.29861	2.7856	9.82462e-17	4.47881e-16
ENSMUSG00000034783	Cd207	CD207 antigen	3.42526	0.142064	6.72852	63.1609	7.40773	7.13247	5.64536	53.8333	75.0374	60.612	1.92956e-128	9.19759e-127
ENSMUSG00000064109	Hcst	hematopoietic cell signal transducer	3.42122	0.406614	0.693223	6.56955	0.8762	0.729104	0.474366	6.226	5.95955	7.52309	3.96504e-17	1.84473e-16
ENSMUSG00000062545	Tlr12	toll-like receptor 12	3.40764	0.275998	0.483648	4.52529	0.687626	0.338795	0.424523	5.04191	5.40174	3.13222	5.07984e-35	4.79362e-34
ENSMUSG00000096499			3.40605	1.39593	0.0391719	0.613787	0	0	0.117516	1.34608	0.316366	0.178916	0.0146877	0.0239109
ENSMUSG00000046245	Pilra	paired immunoglobin-like type 2 receptor alpha	3.40285	0.342879	0.711917	6.63669	0.92086	0.57161	0.643282	9.70948	3.82437	6.37624	3.26271e-23	2.04566e-22
ENSMUSG00000005057	Sh2b2	SH2B adaptor protein 2	3.40082	0.211234	0.595206	5.52221	0.726003	0.489451	0.570166	5.57562	5.97651	5.0145	2.56078e-58	4.23154e-57
ENSMUSG00000097214			3.39517	1.39119	0.0154549	0.210203	0	0.0463647	0	0.0575884	0.144372	0.42865	0.0146674	0.0238823
ENSMUSG00000026170	Cyp27a1	cytochrome P450, family 27, subfamily a, polypeptide 1	3.38954	0.17363	2.62344	23.9762	2.87681	2.78159	2.21191	25.9644	22.1128	23.8515	7.19738e-85	1.84007e-83
ENSMUSG00000066406	Akap13	A kinase (PRKA) anchor protein 13	3.38947	0.170168	3.18804	29.2989	2.97882	2.7949	3.79039	29.8216	30.0686	28.0065	2.81732e-88	7.59044e-87
ENSMUSG00000075394	Hoxc4	homeobox C4	3.38414	0.232342	0.854462	7.85	0.903491	0.714222	0.945672	7.86733	7.6522	8.03047	4.66649e-48	6.14004e-47
ENSMUSG00000000562	Adora3	adenosine A3 receptor	3.38312	0.302504	0.388234	3.58559	0.355434	0.38651	0.422759	3.5275	4.42165	2.80763	4.89811e-29	3.84665e-28
ENSMUSG00000029204	Rhoh	ras homolog family member H	3.37741	0.296672	0.531048	4.82104	0.61758	0.738732	0.236832	4.94186	4.25053	5.27075	5.0047e-30	4.05265e-29
ENSMUSG00000032462	Pik3cb	phosphatidylinositol 3-kinase, catalytic, beta polypeptide	3.37342	0.131493	3.76656	34.1511	3.82899	3.44797	4.02271	35.193	36.9064	30.3539	3.7438e-145	2.13676e-143
ENSMUSG00000026430	Rassf5	Ras association (RalGDS/AF-6) domain family member 5	3.37078	0.10848	5.02096	45.3963	4.91122	4.93698	5.21466	44.2661	47.0796	44.8433	5.60282e-212	6.12685e-210
ENSMUSG00000083649	Rasl2-9	RAS-like, family 2, locus 9	3.36955	0.701717	0.0885898	0.856468	0.152246	0.0791795	0.0343436	0.565494	0.801292	1.20262	1.57198e-06	3.67817e-06
ENSMUSG00000031565	Fgfr1	fibroblast growth factor receptor 1	3.36923	0.18881	0.680021	6.13723	0.75957	0.663656	0.616835	6.91832	5.60296	5.8904	3.1829e-71	6.57445e-70
ENSMUSG00000096422			3.3617	1.13117	0.145011	1.58505	0.220691	0.114776	0.0995666	3.56401	0.357393	0.83374	0.00295984	0.00524032
ENSMUSG00000086111	Gm15326	predicted gene 15326	3.36078	0.645462	0.09878	0.92423	0.107707	0.14004	0.048593	1.32194	0.784907	0.665841	1.92139e-07	4.79352e-07
ENSMUSG00000032440	Tgfbr2	transforming growth factor, beta receptor II	3.36062	0.14529	2.80617	25.1321	3.00878	2.95479	2.45494	27.5566	24.2653	23.5745	2.2889e-118	9.63929e-117
ENSMUSG00000028465	Tln1	talin 1	3.35187	0.198984	9.16215	82.0326	9.6854	7.55926	10.2418	91.643	81.7448	72.7101	1.14423e-63	2.08105e-62
ENSMUSG00000059791	Nrm	nurim (nuclear envelope membrane protein)	3.34664	0.163805	1.61112	14.3313	1.85442	1.4942	1.48474	14.088	14.5714	14.3344	8.9359e-93	2.58406e-91
ENSMUSG00000042351	Grap2	GRB2-related adaptor protein 2	3.34334	0.195578	0.559259	4.97211	0.545613	0.617966	0.514196	4.81683	5.52728	4.57223	1.62664e-65	3.05006e-64
ENSMUSG00000043067	Dpy19l1	dpy-19-like 1 (C. elegans)	3.33756	0.101399	6.66458	58.875	6.94494	6.41834	6.63044	54.5903	65.7044	56.3302	1.33091e-237	1.85231e-235
ENSMUSG00000020253	Ppm1m	protein phosphatase 1M	3.33723	0.129924	3.38647	29.9441	3.6029	3.29239	3.26412	26.5999	34.2164	29.016	1.67222e-145	9.58617e-144
ENSMUSG00000080711			3.332	1.43802	0.0398672	0.53126	0	0.119601	0	0.668492	0.372419	0.552868	0.0205001	0.0327383
ENSMUSG00000043873	Chil5	chitinase-like 5	3.33137	0.323294	0.424138	3.81446	0.254781	0.492162	0.52547	3.26811	4.45017	3.7251	6.72831e-25	4.52952e-24
ENSMUSG00000042042	Csgalnact2	chondroitin sulfate N-acetylgalactosaminyltransferase 2	3.33053	0.0974886	4.29488	37.7706	4.17019	4.15563	4.55881	35.3117	37.828	40.1722	8.50464e-256	1.43728e-253
ENSMUSG00000030643	Rab30	RAB30, member RAS oncogene family	3.32297	0.14689	3.25323	28.4471	2.85578	3.86938	3.03453	24.1274	30.9126	30.3013	2.62564e-113	1.02145e-111
ENSMUSG00000090637			3.32286	0.361287	0.248336	2.18361	0.257103	0.305629	0.182276	1.85062	2.37919	2.32102	3.67067e-20	2.01164e-19
ENSMUSG00000024533	Spire1	spire homolog 1 (Drosophila)	3.3211	0.129176	1.83991	16.0938	1.83347	1.70926	1.97701	15.9079	16.0225	16.3511	9.07689e-146	5.22644e-144
ENSMUSG00000024691	Fam111a	family with sequence similarity 111, member A	3.31965	0.114641	1.52867	13.3439	1.45838	1.60857	1.51905	11.8929	14.2893	13.8496	2.28905e-184	1.94689e-182
ENSMUSG00000035448	Ccr3	chemokine (C-C motif) receptor 3	3.31468	0.639021	0.828668	7.53994	0.818911	0.790948	0.876144	14.1921	2.69022	5.73746	2.13563e-07	5.31224e-07
ENSMUSG00000026317	Cln8	ceroid-lipofuscinosis, neuronal 8	3.31131	0.245242	0.877269	7.65492	0.843194	0.911898	0.876715	7.13133	8.06634	7.76709	1.5178e-41	1.69829e-40
ENSMUSG00000020143	Dock2	dedicator of cyto-kinesis 2	3.31003	0.124817	6.70005	58.0097	6.94225	6.78599	6.37192	59.9657	61.5481	52.5153	5.85449e-155	3.68932e-153
ENSMUSG00000093809			3.30245	0.162991	12.1834	104.768	11.9776	15.1104	9.46208	96.2024	97.3349	120.765	2.81224e-91	7.93831e-90
ENSMUSG00000000686	Abhd15	abhydrolase domain containing 15	3.29486	0.278481	0.491801	4.27236	0.431517	0.433881	0.610005	3.80955	3.69204	5.31547	2.68211e-32	2.31909e-31
ENSMUSG00000036006	Fam65b	family with sequence similarity 65, member B	3.28939	0.273988	0.928851	7.96798	0.990021	1.05108	0.745454	8.19916	7.65698	8.04779	3.3211e-33	2.96111e-32
ENSMUSG00000033467	Crlf2	cytokine receptor-like factor 2	3.28681	0.174157	1.3636	11.6175	1.15592	1.68327	1.25161	10.603	11.8634	12.3861	1.91559e-79	4.53641e-78
ENSMUSG00000094694			3.28579	1.49708	0.0381487	0.475666	0	0.114446	0	0.995055	0.356366	0.0755768	0.0281778	0.0441328
ENSMUSG00000022378	Fam49b	family with sequence similarity 49, member B	3.28429	0.102118	11.8937	101.151	12.8574	11.8318	10.9918	92.097	105.537	105.819	6.07157e-227	7.82271e-225
ENSMUSG00000036246	Gmip	Gem-interacting protein	3.28187	0.0989236	2.59644	22.0014	2.4923	2.91641	2.38061	21.3759	22.8213	21.8069	2.40579e-241	3.4785e-239
ENSMUSG00000070526	Peg12	paternally expressed 12	3.28185	0.300382	0.206078	1.7802	0.188549	0.181033	0.248653	1.78011	1.66763	1.89285	8.69843e-28	6.54671e-27
ENSMUSG00000005824	Tnfsf14	tumor necrosis factor (ligand) superfamily, member 14	3.28172	0.279691	1.1065	9.45516	1.29761	1.09263	0.929253	8.98096	9.80649	9.57804	8.59259e-32	7.33216e-31
ENSMUSG00000051344	Plekhm3	pleckstrin homology domain containing, family M, member 3	3.27858	0.142382	1.63745	13.906	1.65914	1.43735	1.81585	15.1375	13.6298	12.9507	2.52372e-117	1.03928e-115
ENSMUSG00000061769	Klra6	killer cell lectin-like receptor, subfamily A, member 6	3.27744	1.40697	0.0118958	0.154777	0	0.0356875	0	0.310286	0.0833437	0.0707009	0.0198365	0.0317271
ENSMUSG00000047592	Nxpe5	neurexophilin and PC-esterase domain family, member 5	3.27731	0.16656	1.35406	11.4569	1.52733	1.31091	1.22393	11.5219	10.1789	12.6698	3.4313e-86	8.96617e-85
ENSMUSG00000020709	Adap2	ArfGAP with dual PH domains 2	3.26585	0.230117	1.32853	11.1332	1.67317	1.38336	0.929065	13.4133	8.97983	11.0065	1.02541e-45	1.27446e-44
ENSMUSG00000043219	Hoxa6	homeobox A6	3.26185	1.30885	0.0143225	0.150199	0	0.0230083	0.0199593	0.228624	0.161199	0.0607758	0.0126976	0.0208352
ENSMUSG00000097327	E030030I06Rik	RIKEN cDNA E030030I06 gene	3.25678	0.97904	0.0230403	0.223337	0.0234908	0.0244339	0.0211961	0.34901	0.0951038	0.225896	0.000879441	0.00164605
ENSMUSG00000086008			3.25333	0.572739	0.460642	4.01192	0.331515	0.402296	0.648117	3.7833	2.86327	5.38918	1.34455e-08	3.63379e-08
ENSMUSG00000039315	Clnk	cytokine-dependent hematopoietic cell linker	3.24351	0.319285	0.239039	2.04337	0.157664	0.234278	0.325173	1.94964	2.5715	1.60899	3.03258e-24	1.98456e-23
ENSMUSG00000036743	Psma8	proteasome (prosome, macropain) subunit, alpha type, 8	3.24293	0.500036	0.0965731	0.827413	0.0904665	0.117623	0.0816293	0.642827	0.860709	0.978704	8.84931e-11	2.79725e-10
ENSMUSG00000023990	Tfeb	transcription factor EB	3.23902	0.112927	2.63593	21.6647	2.84477	2.80594	2.25708	20.6365	21.6842	22.6734	6.32815e-181	5.1148e-179
ENSMUSG00000097738	4930445N18Rik	RIKEN cDNA 4930445N18 gene	3.22845	0.941284	0.0358598	0.343021	0.0741335	0	0.0334459	0.407049	0.240107	0.381908	0.000603939	0.00114806
ENSMUSG00000040247	Tbc1d10c	TBC1 domain family, member 10c	3.22175	0.138621	2.57557	20.9489	2.35228	3.03575	2.33868	19.3737	21.2865	22.1866	1.73964e-119	7.41013e-118
ENSMUSG00000018547	Pip4k2b	phosphatidylinositol-5-phosphate 4-kinase, type II, beta	3.2095	0.122272	1.945	15.7448	1.97777	1.81284	2.0444	15.6149	17.4255	14.194	7.37134e-152	4.51403e-150
ENSMUSG00000026736	4930426L09Rik	RIKEN cDNA 4930426L09 gene	3.20928	0.358194	0.513604	4.16756	0.656099	0.600549	0.284164	4.50946	4.80251	3.1907	3.25792e-19	1.69921e-18
ENSMUSG00000025314	Ptprj	protein tyrosine phosphatase, receptor type, J	3.20911	0.161286	2.82954	22.9116	2.49281	2.69202	3.3038	25.4049	22.7757	20.5541	4.32261e-88	1.16339e-86
ENSMUSG00000030403	Vasp	vasodilator-stimulated phosphoprotein	3.20687	0.0754465	23.9115	192.631	25.7917	23.357	22.5859	180.186	201.49	196.216	0	0
ENSMUSG00000033192	Lpcat2	lysophosphatidylcholine acyltransferase 2	3.19248	0.0943393	6.1834	49.3077	6.41356	6.38659	5.75004	46.0145	50.9792	50.9295	5.01826e-251	8.06205e-249
ENSMUSG00000032322	Pstpip1	proline-serine-threonine phosphatase-interacting protein 1	3.19212	0.122136	3.17287	25.2842	3.25641	3.55651	2.70569	22.4641	27.6749	25.7136	1.43168e-150	8.62523e-149
ENSMUSG00000029254	Stap1	signal transducing adaptor family member 1	3.19172	0.131629	6.29123	50.1963	7.16283	6.27093	5.43995	44.0967	54.9683	51.524	6.95887e-130	3.37266e-128
ENSMUSG00000068463			3.18933	1.43828	0.00551548	0.0655616	0	0.0165464	0	0.0616557	0.0257614	0.109268	0.0265918	0.0417997
ENSMUSG00000053158	Fes	feline sarcoma oncogene	3.18482	0.111474	4.22711	33.6112	4.06189	4.25382	4.36561	30.179	33.8887	36.7658	1.57735e-179	1.23651e-177
ENSMUSG00000027670	Ocstamp	osteoclast stimulatory transmembrane protein	3.18463	0.326293	0.280205	2.24016	0.387402	0.283158	0.170056	2.18462	2.92489	1.61098	1.67135e-22	1.02085e-21
ENSMUSG00000026288	Inpp5d	inositol polyphosphate-5-phosphatase D	3.17246	0.130556	6.73103	53.0187	7.13525	6.33268	6.72517	56.1167	57.0717	45.8678	1.97768e-130	9.67501e-129
ENSMUSG00000094006			3.16864	1.27785	0.106692	1.03982	0.108778	0.113146	0.0981523	2.10803	0.264237	0.747179	0.0131509	0.0215437
ENSMUSG00000015314	Slamf6	SLAM family member 6	3.16034	0.205987	0.715041	5.57652	0.75232	0.798828	0.593976	5.63936	5.19057	5.89963	3.97962e-53	5.94908e-52
ENSMUSG00000020272	Stk10	serine/threonine kinase 10	3.15991	0.086866	4.1544	32.4015	4.15201	4.15231	4.15888	32.9232	33.1506	31.1307	9.90029e-290	2.28022e-287
ENSMUSG00000045826	Ptprcap	protein tyrosine phosphatase, receptor type, C polypeptide-associated protein	3.15541	0.447559	1.43518	11.314	1.07394	2.44893	0.782678	13.0208	8.86302	12.058	1.78586e-12	6.28178e-12
ENSMUSG00000086763	Plxna4os1	plexin A4, opposite strand 1	3.1551	0.946755	0.030906	0.273092	0	0.0402906	0.0524273	0.425373	0.14114	0.252764	0.000860555	0.00161198
ENSMUSG00000043099	Hic1	hypermethylated in cancer 1	3.15497	0.273029	0.435494	3.42012	0.470823	0.34167	0.493989	3.80526	3.73252	2.72258	6.92954e-31	5.74723e-30
ENSMUSG00000034959	5031414D18Rik	RIKEN cDNA 5031414D18 gene	3.15466	0.110628	3.94696	30.6702	4.34752	3.63569	3.85767	32.3663	28.4426	31.2017	7.44036e-179	5.78038e-177
ENSMUSG00000082828			3.15409	1.11818	0.0868252	0.828242	0.260476	0	0	0.67304	0.738187	1.0735	0.00479136	0.00827196
ENSMUSG00000020717	Pecam1	platelet/endothelial cell adhesion molecule 1	3.13879	0.24671	4.25176	32.8185	3.64984	5.52096	3.58449	31.6995	34.2565	32.4995	4.42851e-37	4.45177e-36
ENSMUSG00000000552	Zfp385a	zinc finger protein 385A	3.13608	0.121022	3.78122	29.0895	4.07802	3.38993	3.87571	28.4049	31.897	26.9666	4.72474e-148	2.76951e-146
ENSMUSG00000059326	Csf2ra	colony stimulating factor 2 receptor, alpha, low-affinity (granulocyte-macrophage)	3.13143	0.104806	6.68324	51.0571	6.3575	7.58205	6.11018	48.0505	54.5963	50.5247	3.75384e-196	3.53977e-194
ENSMUSG00000060397	Zfp128	zinc finger protein 128	3.12872	0.269464	0.216209	1.6707	0.219713	0.176595	0.252319	1.78055	1.49601	1.73555	3.62754e-31	3.03864e-30
ENSMUSG00000026482	Rgl1	ral guanine nucleotide dissociation stimulator,-like 1	3.12753	0.109088	3.8965	29.7071	4.12827	3.80909	3.75215	30.5049	28.3126	30.3037	9.07752e-181	7.29172e-179
ENSMUSG00000036273	Lrrk2	leucine-rich repeat kinase 2	3.12722	0.128609	4.98991	38.1326	5.02512	4.43755	5.50706	39.4014	38.5759	36.4205	1.33638e-130	6.55004e-129
ENSMUSG00000031138	F9	coagulation factor IX	3.12624	0.280337	0.323265	2.48641	0.308112	0.320483	0.3412	2.60551	2.38142	2.47231	7.02154e-29	5.49272e-28
ENSMUSG00000015340	Cybb	cytochrome b-245, beta polypeptide	3.11707	0.139161	17.7877	134.774	19.2578	16.8378	17.2675	142.617	131.89	129.816	4.02538e-111	1.52941e-109
ENSMUSG00000084796			3.11561	0.61408	1.60769	12.5491	0.854051	2.81308	1.15594	21.8838	5.30177	10.4616	3.90293e-07	9.55127e-07
ENSMUSG00000054008	Ndst1	N-deacetylase/N-sulfotransferase (heparan glucosaminyl) 1	3.1111	0.286169	2.4508	18.6652	2.43491	2.14556	2.77194	20.0278	18.398	17.5699	1.57511e-27	1.17461e-26
ENSMUSG00000082103			3.10779	1.12058	0.0681107	0.6334	0	0.109416	0.0949165	0.883365	0.511052	0.505783	0.00554791	0.00950872
ENSMUSG00000035208	Slfn8	schlafen 8	3.0983	0.138159	2.34835	17.6103	2.08108	2.29372	2.67025	17.7598	17.1831	17.8879	2.21491e-111	8.45238e-110
ENSMUSG00000048031	Fcrl5	Fc receptor-like 5	3.09655	0.412616	0.243358	1.8515	0.320686	0.1779	0.231488	2.00249	1.73109	1.82093	6.15838e-14	2.37343e-13
ENSMUSG00000036106	Prr5	proline rich 5 (renal)	3.0948	0.229198	0.67307	5.0643	0.857862	0.500562	0.660785	4.87926	5.74334	4.57029	1.50714e-41	1.68709e-40
ENSMUSG00000019256	Ahr	aryl-hydrocarbon receptor	3.0854	0.151446	1.30594	9.71712	1.23538	1.16295	1.51949	10.6373	9.85775	8.65629	2.90628e-92	8.32111e-91
ENSMUSG00000019539	Rcn3	reticulocalbin 3, EF-hand calcium binding domain	3.08492	0.158805	3.03629	22.5339	2.98567	3.05106	3.07213	20.7416	20.3794	26.4806	4.6648e-84	1.17985e-82
ENSMUSG00000003153	Slc2a3	solute carrier family 2 (facilitated glucose transporter), member 3	3.08482	0.106116	1.93541	14.3492	1.984	1.78341	2.03883	14.8611	14.0665	14.1199	8.55834e-186	7.37547e-184
ENSMUSG00000022901	Cd86	CD86 antigen	3.08395	0.140584	10.7334	79.3766	11.0692	12.7215	8.40948	71.9621	88.4568	77.7109	1.15987e-106	4.14086e-105
ENSMUSG00000076535			3.08329	0.850749	0.306375	2.47111	0.31732	0.22004	0.381764	5.12449	1.19904	1.08981	0.000289848	0.00056676
ENSMUSG00000076586			3.08319	0.917948	0.895177	7.22889	0.528867	1.87034	0.286323	15.5785	0.513876	5.59435	0.000782865	0.00147175
ENSMUSG00000091144	Phf11c	PHD finger protein 11C	3.08043	0.162946	0.594908	4.39843	0.586692	0.598733	0.5993	4.63364	4.06035	4.50131	1.04547e-79	2.48487e-78
ENSMUSG00000027447	Cst3	cystatin C	3.07381	0.180558	202.645	1491.71	209.303	244.845	153.786	1296.27	1863.3	1315.56	5.45687e-65	1.01661e-63
ENSMUSG00000027368	Dusp2	dual specificity phosphatase 2	3.07199	0.198843	2.55573	18.8368	2.91259	2.01969	2.73491	21.9503	15.2047	19.3555	7.62759e-54	1.15618e-52
ENSMUSG00000022436	Sh3bp1	SH3-domain binding protein 1	3.06883	0.0782165	13.0912	95.8519	12.8927	13.4969	12.8842	92.1041	101.666	93.7856	0	0
ENSMUSG00000004665	Cnn2	calponin 2	3.06813	0.0951088	20.1883	147.828	19.3629	20.9498	20.2523	139.376	154.15	149.957	2.61854e-228	3.40751e-226
ENSMUSG00000073678	Pgap1	post-GPI attachment to proteins 1	3.06335	0.164089	0.498586	3.64075	0.582728	0.432946	0.480083	3.98403	3.15929	3.77891	8.87097e-78	2.03954e-76
ENSMUSG00000043323	Fbrsl1	fibrosin-like 1	3.05491	0.103983	4.63098	33.5662	4.78624	4.48057	4.62614	36.441	30.8856	33.3718	1.01814e-189	8.98238e-188
ENSMUSG00000042474	Fcmr	Fc fragment of IgM receptor	3.0526	0.458016	0.727814	5.33354	0.718385	0.94649	0.518568	8.84801	2.69514	4.45747	2.6498e-11	8.67686e-11
ENSMUSG00000028654	Mycl	v-myc avian myelocytomatosis viral oncogene lung carcinoma derived	3.04978	0.124379	3.55787	25.7779	3.80603	3.34454	3.52305	23.1941	29.95	24.1897	9.03306e-133	4.52105e-131
ENSMUSG00000020700	Map3k3	mitogen-activated protein kinase kinase kinase 3	3.04786	0.123487	4.62134	33.3778	5.23851	4.02891	4.5966	35.3305	31.9385	32.8645	1.6851e-134	8.54898e-133
ENSMUSG00000097488			3.04777	0.525978	0.0689742	0.523672	0.0862386	0.0299004	0.0907835	0.399238	0.500437	0.67134	6.85286e-09	1.89077e-08
ENSMUSG00000085913			3.04531	0.521982	0.0560546	0.412411	0.0759533	0.0493768	0.0428336	0.551966	0.261376	0.42389	5.40733e-09	1.50579e-08
ENSMUSG00000017664	Slc35c2	solute carrier family 35, member C2	3.04438	0.11722	4.27304	30.8037	4.89406	3.88131	4.04376	29.3249	33.3724	29.7139	1.03951e-148	6.14867e-147
ENSMUSG00000029270	Fam69a	family with sequence similarity 69, member A	3.04185	0.0845901	6.55525	47.116	6.82492	6.35246	6.48837	45.8506	46.6368	48.8608	3.5519e-283	7.63982e-281
ENSMUSG00000036941	Elac1	elaC ribonuclease Z 1	3.03913	0.119678	1.29585	9.31492	1.27864	1.22582	1.3831	9.3991	8.76291	9.78275	2.92608e-142	1.61003e-140
ENSMUSG00000033685	Ucp2	uncoupling protein 2 (mitochondrial, proton carrier)	3.03073	0.0955252	45.333	323.391	45.2893	46.5784	44.1313	310.263	361.442	298.468	6.57814e-221	7.92605e-219
ENSMUSG00000042292	Mkl1	MKL (megakaryoblastic leukemia)/myocardin-like 1	3.02722	0.138179	3.96327	28.2284	3.89699	3.98092	4.01191	29.1607	28.3496	27.175	2.1838e-106	7.73273e-105
ENSMUSG00000040584	Abcb1a	ATP-binding cassette, sub-family B (MDR/TAP), member 1A	3.02574	0.0942899	4.03672	28.7067	4.04584	4.08873	3.97559	26.531	30.8673	28.7218	6.12052e-226	7.77037e-224
ENSMUSG00000003283	Hck	hemopoietic cell kinase	3.02199	0.101791	15.2087	107.866	15.4844	15.8395	14.3021	97.6954	123.378	102.525	1.09199e-193	9.97198e-192
ENSMUSG00000074418			3.01388	1.17854	0.0313287	0.260175	0.0939861	0	0	0.461414	0.0608814	0.25823	0.010549	0.0174904
ENSMUSG00000039452	Snx22	sorting nexin 22	3.01111	0.180499	3.14291	22.1519	3.44684	3.5073	2.47459	18.587	27.0237	20.845	1.76821e-62	3.14556e-61
ENSMUSG00000042594	Sh2b3	SH2B adaptor protein 3	3.01075	0.0937643	2.94873	20.7262	3.10723	2.92726	2.81171	20.565	20.4656	21.1479	3.2254e-226	4.13519e-224
ENSMUSG00000030427	Lilra6	leukocyte immunoglobulin-like receptor, subfamily A (with TM domain), member 6	3.00887	0.149204	2.26969	15.9688	2.25721	2.20467	2.34719	15.8968	13.6408	18.3689	1.94475e-90	5.4307e-89
ENSMUSG00000022453	Naga	N-acetyl galactosaminidase, alpha	3.00857	0.132308	7.89305	55.437	8.64676	8.22362	6.80879	52.8301	62.818	50.6629	1.83964e-114	7.26533e-113
ENSMUSG00000040659	Efhd2	EF hand domain containing 2	3.00818	0.103005	32.9153	231.206	34.9932	33.0193	30.7333	209.633	249.255	234.729	1.70898e-187	1.48755e-185
ENSMUSG00000074397	Foxr1	forkhead box R1	3.00744	0.321227	0.435215	3.04756	0.551596	0.525931	0.228119	3.29592	2.84729	2.99948	7.79741e-21	4.41468e-20
ENSMUSG00000051498	Tlr6	toll-like receptor 6	3.00477	0.206924	1.44375	10.1841	1.27976	1.39235	1.65913	9.43568	10.0527	11.0639	8.90236e-48	1.16137e-46
ENSMUSG00000057193	Slc44a2	solute carrier family 44, member 2	3.00034	0.167208	9.73751	68.1375	9.6722	9.70329	9.83705	69.794	66.8879	67.7304	5.36953e-72	1.12157e-70
ENSMUSG00000030786	Itgam	integrin alpha M	2.99983	0.19008	4.84787	33.962	5.10214	4.75141	4.69006	31.5731	35.2836	35.0293	4.14199e-56	6.5452e-55
ENSMUSG00000039153	Runx2	runt related transcription factor 2	2.99901	0.215646	0.840286	5.89099	0.758334	0.794944	0.967582	7.05325	5.24806	5.37165	5.73639e-44	6.82025e-43
ENSMUSG00000059883	Irak4	interleukin-1 receptor-associated kinase 4	2.99595	0.0960776	3.91682	27.2432	4.2891	3.81239	3.64897	27.0947	26.7732	27.8618	1.8313e-213	2.03681e-211
ENSMUSG00000037926	Ssh2	slingshot homolog 2 (Drosophila)	2.99582	0.192938	2.16588	15.1462	2.1694	1.78351	2.54473	17.1857	14.2858	13.9671	2.26432e-54	3.46858e-53
ENSMUSG00000074805	Il1bos	interleukin 1 beta, opposite strand	2.99459	0.44605	0.117695	0.840015	0.126317	0.0985417	0.128225	0.846573	0.664825	1.00865	1.89904e-11	6.26656e-11
ENSMUSG00000024669	Cd5	CD5 antigen	2.99417	0.319783	1.04328	7.29229	1.07338	1.40522	0.65125	6.4077	7.70226	7.76691	7.74216e-21	4.38514e-20
ENSMUSG00000070891			2.99127	0.911695	0.109378	0.835492	0.0966918	0.100574	0.13087	0.874442	0.469755	1.16228	0.00103443	0.00192355
ENSMUSG00000044199	S1pr4	sphingosine-1-phosphate receptor 4	2.9891	0.454116	0.13033	0.922911	0.0962059	0.150103	0.14468	1.26364	0.701092	0.804	4.63425e-11	1.49105e-10
ENSMUSG00000036611	Eepd1	endonuclease/exonuclease/phosphatase family domain containing 1	2.98772	0.222988	0.72947	5.07222	0.857762	0.658181	0.672468	4.92323	4.88456	5.40889	6.16144e-41	6.78046e-40
ENSMUSG00000097465			2.98691	0.916143	0.061045	0.464866	0.0316446	0.0658302	0.0856602	0.511038	0.666198	0.217361	0.0011129	0.00206342
ENSMUSG00000040570	Rundc3b	RUN domain containing 3B	2.98571	0.241452	0.66173	4.58914	0.656042	0.81236	0.516788	3.39028	4.94105	5.4361	4.00863e-35	3.79515e-34
ENSMUSG00000051359	Ncald	neurocalcin delta	2.98015	0.159275	1.61897	11.1921	1.83603	1.35496	1.66593	10.1773	11.478	11.9209	4.04715e-78	9.37109e-77
ENSMUSG00000087351			2.97885	1.15287	0.0937038	0.782896	0.142607	0.0741663	0.0643382	1.05938	0.750559	0.538748	0.00977066	0.0162601
ENSMUSG00000074417	Pira11	paired-Ig-like receptor A11	2.97626	0.149409	2.33683	16.102	2.24917	2.11489	2.64642	17.8184	14.89	15.5975	2.71854e-88	7.33189e-87
ENSMUSG00000027583	Zbtb46	zinc finger and BTB domain containing 46	2.97564	0.11793	3.27818	22.5414	3.18061	3.16578	3.48815	22.3861	22.5886	22.6496	1.77976e-140	9.64998e-139
ENSMUSG00000084864			2.97474	0.513135	1.03539	7.24937	1.33764	1.39135	0.377179	6.10255	6.22785	9.41772	6.74326e-09	1.86207e-08
ENSMUSG00000001270	Ckb	creatine kinase, brain	2.9744	0.13124	14.9059	102.463	16.6061	14.0393	14.0723	86.4861	115.184	105.719	1.0188e-113	3.99928e-112
ENSMUSG00000020732	Rab37	RAB37, member RAS oncogene family	2.97152	0.183858	1.27048	8.70293	1.27731	1.32859	1.20553	8.57352	7.96495	9.57031	9.33896e-59	1.55406e-57
ENSMUSG00000072618	Gm10384	predicted gene 10384	2.97064	0.67935	0.0672928	0.483466	0.112287	0.0389319	0.0506593	0.507741	0.621289	0.321368	1.22683e-05	2.68157e-05
ENSMUSG00000040212	Emp3	epithelial membrane protein 3	2.96809	0.160566	5.51343	37.5475	6.51951	5.71853	4.30224	38.437	33.3675	40.838	2.71627e-76	6.07334e-75
ENSMUSG00000028245	Nsmaf	neutral sphingomyelinase (N-SMase) activation associated factor	2.96647	0.0984144	6.19122	42.2952	6.4861	5.82384	6.26373	39.4065	47.3657	40.1135	1.33805e-199	1.29458e-197
ENSMUSG00000097457			2.96445	0.221069	1.02247	7.01547	1.04427	1.04597	0.977161	6.64576	7.89189	6.50876	5.31325e-41	5.86192e-40
ENSMUSG00000059182	Skap2	src family associated phosphoprotein 2	2.9637	0.110495	40.2054	273.791	37.7055	45.4926	37.4182	237.195	285.83	298.348	1.79188e-158	1.16298e-156
ENSMUSG00000018507	Trpv2	transient receptor potential cation channel, subfamily V, member 2	2.95498	0.10186	2.30467	15.594	2.63889	2.14813	2.127	15.2071	16.2071	15.3678	4.884e-185	4.19508e-183
ENSMUSG00000060703	Cd302	CD302 antigen	2.9516	0.286948	1.25746	8.47754	1.30084	1.70604	0.765501	8.89628	5.93057	10.6058	8.13563e-25	5.45014e-24
ENSMUSG00000051839	Gypa	glycophorin A	2.94877	0.664401	0.180625	1.24489	0.18862	0.239792	0.113463	2.27441	0.610913	0.849339	9.0697e-06	2.0021e-05
ENSMUSG00000040663	Clcf1	cardiotrophin-like cytokine factor 1	2.94496	0.237248	0.516968	3.48008	0.485365	0.549729	0.515811	4.32675	2.64624	3.46725	2.22259e-35	2.11964e-34
ENSMUSG00000027639	Samhd1	SAM domain and HD domain, 1	2.94309	0.0866087	30.1142	202.156	29.3173	30.2509	30.7743	199.89	216.277	190.302	4.1923e-253	6.81929e-251
ENSMUSG00000072673			2.94099	0.831093	0.0524714	0.371322	0.0884294	0.0689849	0	0.38558	0.196907	0.531481	0.000402101	0.000776802
ENSMUSG00000002058	Unc119	unc-119 lipid binding chaperone	2.93981	0.184693	3.64374	24.5341	3.68656	3.51503	3.72965	19.6827	26.1418	27.7779	4.8105e-57	7.73783e-56
ENSMUSG00000064043			2.93708	0.140194	1.83192	12.2687	1.82855	1.79679	1.87042	12.7046	13.5096	10.5921	1.87051e-97	5.87236e-96
ENSMUSG00000078153	Psme2b	protease (prosome, macropain) activator subunit 2B	2.93618	0.284817	1.02516	6.90229	0.777693	1.142	1.15578	7.94923	5.59329	7.16435	6.41603e-25	4.32264e-24
ENSMUSG00000041890	Git2	G protein-coupled receptor kinase-interactor 2	2.92871	0.0953396	4.71876	31.3662	4.5047	4.90718	4.74439	30.4901	33.0741	30.5343	3.19794e-207	3.30276e-205
ENSMUSG00000054293	A630033H20Rik	RIKEN cDNA A630033H20 gene	2.92737	0.262261	0.360469	2.42958	0.42768	0.222426	0.431303	2.41329	2.46483	2.41061	6.25298e-29	4.89738e-28
ENSMUSG00000043015	Tmem194b	transmembrane protein 194B	2.92695	0.170048	1.22192	8.1376	1.1056	1.26734	1.29281	7.51355	7.60024	9.29902	2.13994e-66	4.07121e-65
ENSMUSG00000002997	Prkar2b	protein kinase, cAMP dependent regulatory, type II beta	2.92653	0.138623	2.60457	17.3401	2.49372	2.55847	2.76152	16.5773	20.0268	15.4161	6.23513e-99	1.99111e-97
ENSMUSG00000074419	Pira6	paired-Ig-like receptor A6	2.92615	0.518606	0.0950656	0.652959	0.109871	0.076188	0.0991381	0.544129	0.785846	0.628903	1.67761e-08	4.49793e-08
ENSMUSG00000001348	Acp5	acid phosphatase 5, tartrate resistant	2.92207	0.271833	7.05147	46.8452	8.6268	7.44462	5.08299	47.0776	44.4455	49.0124	5.95656e-27	4.35098e-26
ENSMUSG00000052336	Cx3cr1	chemokine (C-X3-C motif) receptor 1	2.91714	0.28881	0.577089	3.81463	0.55448	0.630145	0.546642	5.25992	2.36125	3.82274	5.49276e-24	3.54814e-23
ENSMUSG00000081647			2.91526	0.934413	0.173981	1.29056	0	0.27949	0.242453	1.21501	1.08785	1.56881	0.0018092	0.00328195
ENSMUSG00000081971			2.91068	1.20344	0.0529598	0.429189	0.158879	0	0	0.564474	0.450263	0.272829	0.0155788	0.025273
ENSMUSG00000052364	B630019K06Rik	novel protein similar to F-box and leucine-rich repeat protein 17 (Fbxl17)	2.90903	0.216316	0.66013	4.33989	0.785967	0.632424	0.562	4.14791	4.89914	3.97261	3.16076e-41	3.50498e-40
ENSMUSG00000093032			2.90899	1.16601	0.280891	2.35731	0	0	0.842674	1.20655	2.01651	3.84889	0.0126017	0.0206909
ENSMUSG00000052759	Gpr25	G protein-coupled receptor 25	2.90844	0.358976	0.273607	1.81207	0.312571	0.243841	0.26441	1.88031	1.94565	1.61025	5.40408e-16	2.35786e-15
ENSMUSG00000028926	Cdk14	cyclin-dependent kinase 14	2.90658	0.125742	2.85224	18.7286	2.95454	2.54678	3.05541	17.1914	20.7295	18.2648	3.23314e-118	1.35719e-116
ENSMUSG00000024789	Jak2	Janus kinase 2	2.90454	0.133213	23.0818	151.09	22.5629	21.2201	25.4623	157.896	150.507	144.868	2.13599e-105	7.41216e-104
ENSMUSG00000025877	Hk3	hexokinase 3	2.89397	0.306201	0.551401	3.62567	0.701804	0.38355	0.568851	3.78812	4.71944	2.36943	3.34887e-21	1.92699e-20
ENSMUSG00000006362	Cbfa2t3	core-binding factor, runt domain, alpha subunit 2, translocated to, 3 (human)	2.89288	0.11149	7.66541	49.6969	7.95696	7.44978	7.58948	50.1468	48.5781	50.3658	1.94687e-148	1.14636e-146
ENSMUSG00000030154	Klrb1f	killer cell lectin-like receptor subfamily B member 1F	2.89003	0.129275	3.88932	25.1628	4.01282	3.73089	3.92425	26.9644	22.9625	25.5616	1.06188e-110	3.9937e-109
ENSMUSG00000049307	Fut4	fucosyltransferase 4	2.88896	0.132084	2.86031	18.5015	2.89474	2.84791	2.83827	18.8814	18.1251	18.4981	4.78889e-106	1.68655e-104
ENSMUSG00000098291	Mir6973a	microRNA 6973a	2.88884	0.750076	1.25169	8.75661	1.47269	0.510606	1.77178	6.97632	7.15473	12.1388	0.000117446	0.000237761
ENSMUSG00000045917	6330416G13Rik	RIKEN cDNA 6330416G13 gene	2.88785	0.123313	2.17439	13.9978	2.37977	2.3907	1.75272	14.177	14.0897	13.7267	2.74407e-121	1.19029e-119
ENSMUSG00000058945			2.8858	1.3243	0.00862941	0.0692766	0	0.0138626	0.0120256	0.120529	0.0323744	0.0549267	0.0293237	0.0458503
ENSMUSG00000029416	Slc15a4	solute carrier family 15, member 4	2.88577	0.110474	4.09521	26.4041	4.05592	4.2052	4.02451	26.377	24.8685	27.9669	2.06908e-150	1.24078e-148
ENSMUSG00000039934	Gsap	gamma-secretase activating protein	2.88472	0.100093	2.8987	18.6838	3.05706	2.87139	2.76766	17.6673	19.008	19.3761	1.19046e-182	9.86714e-181
ENSMUSG00000037820	Tgm2	transglutaminase 2, C polypeptide	2.88315	0.500172	11.9723	79.227	12.3942	12.6371	10.8856	79.4852	84.3036	73.8921	8.19879e-09	2.25134e-08
ENSMUSG00000093445	Lrch4	leucine-rich repeats and calponin homology (CH) domain containing 4	2.88297	0.961756	0.0213991	0.149093	0.0124399	0.0517574	0	0.233038	0.0604363	0.153805	0.00272108	0.00483504
ENSMUSG00000055675	Kbtbd11	kelch repeat and BTB (POZ) domain containing 11	2.88269	0.18306	0.76955	4.96915	0.79622	0.719667	0.792763	5.32071	5.31329	4.27344	7.17712e-56	1.12865e-54
ENSMUSG00000015396	Cd83	CD83 antigen	2.88182	0.160082	17.5152	112.534	18.7072	20.4247	13.4136	109.382	99.4785	128.742	1.87555e-72	3.93653e-71
ENSMUSG00000043004	Gng2	guanine nucleotide binding protein (G protein), gamma 2	2.88166	0.112957	6.3339	40.7357	6.58515	6.61012	5.80643	39.4933	46.5625	36.1515	1.48746e-143	8.3074e-142
ENSMUSG00000072620	Slfn2	schlafen 2	2.88042	0.143034	37.0911	238.485	34.148	43.4893	33.636	206.51	225.486	283.46	3.42879e-90	9.51361e-89
ENSMUSG00000060090	Rp2	retinitis pigmentosa 2 homolog	2.88001	0.0803869	12.1058	77.7572	12.2923	11.9889	12.0363	76.7157	79.3845	77.1714	4.21873e-281	8.71403e-279
ENSMUSG00000022876	Samsn1	SAM domain, SH3 domain and nuclear localization signals, 1	2.87664	0.165101	13.7207	87.8635	12.743	17.2089	11.2101	88.4951	84.5156	90.5798	5.4725e-68	1.07008e-66
ENSMUSG00000074825	Itpripl1	inositol 1,4,5-triphosphate receptor interacting protein-like 1	2.87232	0.140516	2.4166	15.5011	2.60559	2.15188	2.49234	14.592	18.2003	13.7111	7.19228e-93	2.0868e-91
ENSMUSG00000032556	Bfsp2	beaded filament structural protein 2, phakinin	2.87074	0.279182	0.439032	2.81325	0.437877	0.506065	0.373153	2.62428	2.75765	3.05783	8.43391e-25	5.6427e-24
ENSMUSG00000041779	Tram2	translocating chain-associating membrane protein 2	2.86462	0.210342	0.273223	1.74829	0.271184	0.24528	0.303207	1.94599	1.69936	1.5995	3.09436e-42	3.52471e-41
ENSMUSG00000014075	Tctex1d2	Tctex1 domain containing 2	2.86055	0.13706	7.92377	50.2082	7.54088	9.154	7.07643	45.2162	49.4797	55.9286	9.86842e-97	3.06121e-95
ENSMUSG00000085360			2.858	0.597384	0.119628	0.779967	0.0550934	0.229222	0.0745675	0.658393	0.981417	0.700091	1.71676e-06	4.00504e-06
ENSMUSG00000058743	Kcnj14	potassium inwardly-rectifying channel, subfamily J, member 14	2.85501	0.326522	0.273395	1.75961	0.187554	0.255111	0.37752	1.54705	1.67052	2.06125	2.25626e-18	1.12644e-17
ENSMUSG00000018819	Lsp1	lymphocyte specific 1	2.8543	0.1105	128.152	808.815	127.197	142.511	114.746	721.617	901.357	803.47	4.00812e-147	2.33891e-145
ENSMUSG00000025870	Arl10	ADP-ribosylation factor-like 10	2.84348	0.255597	1.19697	7.53399	1.50085	1.06612	1.02394	7.63781	7.64722	7.31693	9.4961e-29	7.39071e-28
ENSMUSG00000066158	AY512931	cDNA sequence AY512931	2.84125	0.318916	0.294877	1.88059	0.367711	0.199552	0.317366	1.98287	2.33014	1.32876	5.14593e-19	2.65362e-18
ENSMUSG00000000682	Cd52	CD52 antigen	2.84086	0.130135	195.925	1226.08	194.206	215.176	178.394	1076.95	1374.3	1226.97	1.20231e-105	4.20019e-104
ENSMUSG00000029468	P2rx7	purinergic receptor P2X, ligand-gated ion channel, 7	2.83578	0.160569	0.923784	5.76196	1.07826	0.839149	0.853941	6.09336	6.06133	5.1312	8.4061e-70	1.69858e-68
ENSMUSG00000014686	Ceacam16	carcinoembryonic antigen-related cell adhesion molecule 16	2.83501	0.586895	0.138132	0.874737	0.117095	0.170514	0.126788	1.0287	0.549915	1.04559	1.36171e-06	3.20172e-06
ENSMUSG00000004677	Myo9b	myosin IXb	2.83437	0.0916291	4.98522	31.0381	5.04271	4.84674	5.0662	30.9644	31.5817	30.5682	4.29574e-210	4.5633e-208
ENSMUSG00000046993			2.83336	0.800447	0.0807579	0.535773	0.17109	0.0711837	0	0.641012	0.637255	0.329053	0.000400551	0.000774038
ENSMUSG00000084918			2.8331	1.16925	0.0232121	0.188501	0.0366061	0	0.0330302	0.189172	0.326044	0.0502882	0.0153921	0.024995
ENSMUSG00000002797	Ggct	gamma-glutamyl cyclotransferase	2.83199	0.155927	1.80961	11.235	1.75979	2.14223	1.52681	9.97488	11.2506	12.4796	1.02713e-73	2.20018e-72
ENSMUSG00000020573	Pik3cg	phosphoinositide-3-kinase, catalytic, gamma polypeptide	2.82712	0.16476	3.49784	21.7645	3.24137	3.07981	4.17232	22.0632	24.1018	19.1286	5.38027e-66	1.01838e-64
ENSMUSG00000056091	St3gal5	ST3 beta-galactoside alpha-2,3-sialyltransferase 5	2.82317	0.152164	4.43785	27.4593	4.88009	4.42525	4.00821	25.4819	33.4102	23.4859	7.64696e-77	1.73665e-75
ENSMUSG00000040820	Hlcs	holocarboxylase synthetase (biotin- [propriony-Coenzyme A-carboxylase (ATP-hydrolysing)] ligase)	2.81162	0.147688	2.80719	17.2757	2.89823	2.21175	3.31157	17.5877	17.3156	16.9239	8.34066e-81	2.02683e-79
ENSMUSG00000024397	Aif1	allograft inflammatory factor 1	2.81031	0.185724	25.4776	155.896	27.8313	30.9515	17.6499	153.013	180.496	134.179	1.00115e-51	1.44435e-50
ENSMUSG00000029622	Arpc1b	actin related protein 2/3 complex, subunit 1B	2.8103	0.10054	38.479	235.649	35.4413	42.1746	37.821	211.989	254.202	240.755	6.22019e-172	4.56019e-170
ENSMUSG00000024155	Meiob	meiosis specific with OB domains	2.80937	0.326789	0.449412	2.79087	0.449676	0.350798	0.547763	2.48359	2.47594	3.41307	8.19022e-18	3.9628e-17
ENSMUSG00000054520	Sh3bp2	SH3-domain binding protein 2	2.80793	0.135769	1.8515	11.3432	1.91828	1.74589	1.89032	10.6225	11.3837	12.0234	5.07206e-95	1.5208e-93
ENSMUSG00000029415	Sdad1	SDA1 domain containing 1	2.80689	0.194075	4.52004	27.7664	4.50784	4.1176	4.93468	25.9463	36.7105	20.6424	2.07869e-47	2.68353e-46
ENSMUSG00000030830	Itgal	integrin alpha L	2.80411	0.165184	4.52818	27.641	5.39667	4.17187	4.01601	28.064	31.5501	23.309	1.24244e-64	2.29495e-63
ENSMUSG00000033319	Fem1c	fem-1 homolog c (C.elegans)	2.80056	0.123994	4.7857	29.1749	4.63411	4.20809	5.51491	29.4081	28.2424	29.8742	5.91841e-113	2.28875e-111
ENSMUSG00000045817	Zfp36l2	zinc finger protein 36, C3H type-like 2	2.79186	0.101375	15.6045	94.3534	15.3377	14.9155	16.5603	100.198	97.7983	85.0638	5.84866e-167	4.05912e-165
ENSMUSG00000005043	Sgsh	N-sulfoglucosamine sulfohydrolase (sulfamidase)	2.7918	0.127709	1.96397	11.8702	2.28492	1.72765	1.87933	12.7106	11.4067	11.4934	6.16292e-106	2.16752e-104
ENSMUSG00000085894			2.79018	0.792245	0.0865235	0.560986	0	0.108699	0.150872	0.864077	0.287699	0.531183	0.000428518	0.000825507
ENSMUSG00000050627	Gpd1l	glycerol-3-phosphate dehydrogenase 1-like	2.79008	0.109258	6.10902	36.9467	6.08663	5.97727	6.26315	32.3894	40.4582	37.9926	7.7365e-144	4.35823e-142
ENSMUSG00000025279	Dnase1l3	deoxyribonuclease 1-like 3	2.78903	0.128304	36.3696	219.412	38.5158	35.4393	35.1537	231.93	230.122	196.183	9.04563e-105	3.10993e-103
ENSMUSG00000093894			2.78901	0.792725	0.351707	2.27775	0.109088	0.453872	0.49216	2.81871	1.7666	2.24792	0.000434395	0.000836334
ENSMUSG00000026875	Traf1	TNF receptor-associated factor 1	2.78548	0.111964	11.1615	67.002	11.0588	12.6601	9.76557	71.1027	63.036	66.8673	1.2798e-136	6.68838e-135
ENSMUSG00000026956	Uap1l1	UDP-N-acteylglucosamine pyrophosphorylase 1-like 1	2.78463	0.162532	0.94953	5.71384	0.948959	1.02274	0.876894	5.50224	5.90638	5.73291	8.45041e-66	1.5937e-64
ENSMUSG00000027488	Snta1	syntrophin, acidic 1	2.7835	0.254985	0.624355	3.7351	0.682786	0.784958	0.405322	3.69098	3.40446	4.10987	9.63208e-28	7.24104e-27
ENSMUSG00000022529	Zfp263	zinc finger protein 263	2.77798	0.133341	3.59638	21.5487	3.71257	3.28001	3.79657	23.5736	20.0482	21.0242	2.1451e-96	6.59911e-95
ENSMUSG00000006800	Sulf2	sulfatase 2	2.77737	0.116246	9.68815	57.9808	9.55576	10.0264	9.48229	56.9643	60.3627	56.6155	3.69118e-126	1.70937e-124
ENSMUSG00000014470	Rnf166	ring finger protein 166	2.7768	0.109294	6.27899	37.4805	6.2707	6.94688	5.6194	36.6227	37.6289	38.1899	2.12593e-142	1.17223e-140
ENSMUSG00000046908	Ltb4r1	leukotriene B4 receptor 1	2.77438	0.531839	0.225786	1.37524	0.164806	0.314276	0.198276	1.79208	0.95636	1.3773	1.82264e-07	4.55635e-07
ENSMUSG00000086291			2.77404	0.313835	0.573528	3.43483	0.488081	0.659981	0.572524	3.86226	2.6874	3.75485	9.64259e-19	4.90344e-18
ENSMUSG00000054702	Ap1s3	adaptor-related protein complex AP-1, sigma 3	2.76731	0.101746	9.87991	58.7569	9.86538	9.88758	9.88677	55.5574	65.1124	55.601	6.82409e-163	4.61308e-161
ENSMUSG00000087338	Scpep1os	serine carboxypeptidase 1, opposite strand	2.76444	0.567911	0.202506	1.23315	0.283279	0.196435	0.127804	1.37243	0.802812	1.52421	1.12879e-06	2.66998e-06
ENSMUSG00000086784	Isoc2a	isochorismatase domain containing 2a	2.75454	0.195644	1.53417	9.05191	1.79484	1.53745	1.27021	8.07045	9.80269	9.28261	5.08794e-45	6.22268e-44
ENSMUSG00000036587	Fut7	fucosyltransferase 7	2.75304	0.316603	0.36082	2.14332	0.442658	0.306954	0.332848	1.9063	1.92654	2.59713	3.45114e-18	1.70759e-17
ENSMUSG00000084552			2.75297	0.99689	0.354273	2.29119	0.520951	0.541868	0	1.85086	1.26546	3.75725	0.00575263	0.00984015
ENSMUSG00000084964			2.75085	0.58543	0.297815	1.89646	0	0.354809	0.538636	1.87297	2.76204	1.05437	2.61625e-06	6.01826e-06
ENSMUSG00000074203			2.74271	0.281282	0.955598	5.61724	1.16835	0.883823	0.814624	4.97429	5.67615	6.20128	1.83098e-22	1.11573e-21
ENSMUSG00000028599	Tnfrsf1b	tumor necrosis factor receptor superfamily, member 1b	2.74149	0.157157	4.87433	28.4406	5.45566	4.57941	4.58791	32.7025	25.5469	27.0722	3.80218e-68	7.45148e-67
ENSMUSG00000009292	Trpm2	transient receptor potential cation channel, subfamily M, member 2	2.73874	0.153939	1.79435	10.4542	1.95292	1.83422	1.59591	10.8982	11.7469	8.71749	8.29218e-71	1.70468e-69
ENSMUSG00000035439	Haus8	4HAUS augmin-like complex, subunit 8	2.73452	0.122248	2.41822	14.0552	2.26647	2.65715	2.33104	12.8851	15.5991	13.6814	7.96234e-111	3.01203e-109
ENSMUSG00000036553	Sh3tc1	SH3 domain and tetratricopeptide repeats 1	2.73122	0.145492	0.781655	4.53442	0.81321	0.797982	0.733773	4.25205	4.70866	4.64254	1.27146e-78	2.97047e-77
ENSMUSG00000039145	Camk1d	calcium/calmodulin-dependent protein kinase ID	2.72566	0.162224	3.99768	23.1656	3.98739	3.41524	4.59041	23.8176	25.0186	20.6605	2.36668e-63	4.27151e-62
ENSMUSG00000026365	Cfh	complement component factor h	2.72283	0.199853	0.975441	5.61623	1.30703	0.930672	0.688618	5.81948	6.0161	5.0131	2.87758e-42	3.28473e-41
ENSMUSG00000053799	Exoc6	exocyst complex component 6	2.72089	0.121276	10.1973	58.8173	10.5511	9.6467	10.394	50.4382	66.5407	59.473	1.77606e-111	6.78762e-110
ENSMUSG00000021998	Lcp1	lymphocyte cytosolic protein 1	2.72054	0.101679	134.903	776.404	141.905	130.183	132.622	742.355	859.947	726.909	1.04484e-157	6.74762e-156
ENSMUSG00000046157	Tmem229b	transmembrane protein 229B	2.71657	0.126991	4.97775	28.5537	5.30702	4.96293	4.6633	29.162	30.3211	26.1781	1.59345e-101	5.2495e-100
ENSMUSG00000033004	Mycbp2	MYC binding protein 2	2.70764	0.218021	6.7529	38.7775	6.13825	5.25	8.87045	38.7908	37.6858	39.856	2.05649e-35	1.96268e-34
ENSMUSG00000001034	Mapk7	mitogen-activated protein kinase 7	2.70507	0.112896	1.64146	9.35002	1.64435	1.68218	1.59786	8.60853	9.97127	9.47024	7.16264e-127	3.35279e-125
ENSMUSG00000095115	Itpripl2	inositol 1,4,5-triphosphate receptor interacting protein-like 2	2.69855	0.142294	1.22867	6.97617	1.20528	1.16661	1.31411	7.46136	7.24266	6.22448	3.34611e-80	8.01157e-79
ENSMUSG00000022508	Bcl6	B cell leukemia/lymphoma 6	2.69711	0.125051	4.55814	25.8387	4.36153	4.38475	4.92813	27.4259	27.6615	22.4288	3.58076e-103	1.20873e-101
ENSMUSG00000044456	Rin3	Ras and Rab interactor 3	2.69495	0.100939	5.96529	33.7223	5.64708	6.01707	6.23171	35.4236	35.0028	30.7405	4.87579e-157	3.10262e-155
ENSMUSG00000038679	Trps1	trichorhinophalangeal syndrome I (human)	2.68767	0.180214	1.03896	5.86497	1.04473	0.880652	1.19149	6.39241	5.56302	5.63949	2.6821e-50	3.72887e-49
ENSMUSG00000001750	Tcirg1	T cell, immune regulator 1, ATPase, H+ transporting, lysosomal V0 protein A3	2.68619	0.213569	2.86801	16.0902	3.26113	3.19561	2.14728	18.1135	13.3354	16.8217	2.80406e-36	2.75807e-35
ENSMUSG00000026126	Ptpn18	protein tyrosine phosphatase, non-receptor type 18	2.68619	0.22935	11.3067	63.6845	11.3967	14.2657	8.25756	47.4191	62.067	81.5674	1.10397e-31	9.38641e-31
ENSMUSG00000092029			2.68463	0.578909	0.211729	1.21821	0.289636	0.241012	0.104537	1.53419	1.12571	0.994732	3.52817e-06	8.03573e-06
ENSMUSG00000079442	St6galnac4	ST6 (alpha-N-acetyl-neuraminyl-2,3-beta-galactosyl-1,3)-N-acetylgalactosaminide alpha-2,6-sialyltransferase 4	2.68151	0.133831	0.984554	5.51894	1.01374	0.977559	0.962358	5.48437	5.76299	5.30947	2.64475e-89	7.28385e-88
ENSMUSG00000041754	Trem3	triggering receptor expressed on myeloid cells 3	2.68076	0.446182	0.444315	2.55557	0.34669	0.360609	0.625647	2.28928	2.30813	3.0693	1.87577e-09	5.41349e-09
ENSMUSG00000004266	Ptpn6	protein tyrosine phosphatase, non-receptor type 6	2.67716	0.0716925	50.8421	283.561	49.7039	54.426	48.3964	265.496	292.186	293	3.38707e-305	8.90423e-303
ENSMUSG00000097634			2.67576	0.413622	0.15891	0.907869	0.206769	0.117312	0.152649	0.837831	1.11109	0.77469	9.8589e-11	3.10413e-10
ENSMUSG00000054792	Klhl18	kelch-like 18	2.67447	0.0967672	5.7254	31.8957	5.91934	5.57307	5.68378	32.291	32.5079	30.8883	3.86691e-168	2.70538e-166
ENSMUSG00000029162	Khk	ketohexokinase	2.67234	0.174041	3.6673	20.4918	3.62913	3.52865	3.84412	17.5484	20.9319	22.9951	3.29949e-53	4.93804e-52
ENSMUSG00000001334	Fndc5	fibronectin type III domain containing 5	2.6721	0.178404	1.87302	10.4638	2.051	1.54235	2.02571	11.2168	11.3221	8.85258	1.02558e-50	1.44514e-49
ENSMUSG00000058163	Gm5431	predicted gene 5431	2.6689	0.180949	1.09378	6.07608	0.956929	1.20769	1.11673	6.79964	6.12638	5.30221	3.09907e-49	4.21623e-48
ENSMUSG00000037344	Slc12a9	solute carrier family 12 (potassium/chloride transporters), member 9	2.6677	0.172327	1.11154	6.16609	1.11535	1.08837	1.1309	6.98203	5.05558	6.46066	4.70058e-54	7.15004e-53
ENSMUSG00000034593	Myo5a	myosin VA	2.66632	0.135502	3.03549	16.8403	3.10848	2.68533	3.31265	18.1501	15.7907	16.5801	3.37085e-86	8.81707e-85
ENSMUSG00000079608	Stard6	StAR-related lipid transfer (START) domain containing 6	2.66451	0.632996	0.0724693	0.432696	0.0255949	0.053245	0.138568	0.512541	0.310867	0.474679	2.561e-05	5.46287e-05
ENSMUSG00000038692	Hoxb4	homeobox B4	2.66302	0.244578	0.331396	1.83157	0.442978	0.326375	0.224835	1.6096	1.87562	2.00948	1.31156e-27	9.8173e-27
ENSMUSG00000044906	4930503L19Rik	RIKEN cDNA 4930503L19 gene	2.66294	0.242686	0.482748	2.66833	0.36769	0.643217	0.437337	2.73145	2.44945	2.82408	5.16557e-28	3.93097e-27
ENSMUSG00000044827	Tlr1	toll-like receptor 1	2.66223	0.114634	5.53247	30.5743	5.91964	5.27126	5.40652	28.9685	28.9463	33.8081	2.62538e-119	1.11647e-117
ENSMUSG00000038805	Six3	sine oculis-related homeobox 3	2.66004	0.342818	0.25099	1.38984	0.242854	0.266638	0.243479	1.6472	1.35464	1.16769	8.53878e-15	3.46639e-14
ENSMUSG00000056413	Adap1	ArfGAP with dual PH domains 1	2.6571	0.129546	4.57992	25.2183	5.30099	4.23661	4.20216	23.438	24.044	28.1727	1.7218e-93	5.04634e-92
ENSMUSG00000030102	Itpr1	inositol 1,4,5-trisphosphate receptor 1	2.65487	0.170362	4.24289	23.4143	4.45575	3.3122	4.96072	24.257	23.766	22.2199	9.39349e-55	1.44831e-53
ENSMUSG00000028653	Trit1	tRNA isopentenyltransferase 1	2.65446	0.116712	4.31595	23.6588	4.52316	4.74317	3.68152	22.5399	23.8733	24.5634	1.65722e-114	6.56481e-113
ENSMUSG00000076939			2.65404	0.697035	0.5842	3.32611	0.627704	0.652906	0.471989	5.87944	1.44007	2.65882	0.000140312	0.000281837
ENSMUSG00000057530	Ece1	endothelin converting enzyme 1	2.65109	0.180063	13.8604	76.271	13.9055	13.579	14.0968	71.6501	98.9857	58.1772	4.5794e-49	6.20424e-48
ENSMUSG00000017144	Rnd3	Rho family GTPase 3	2.64928	0.192374	15.9099	87.681	13.8861	12.3361	21.5076	88.8998	89.5945	84.5488	3.78112e-43	4.41883e-42
ENSMUSG00000054404	Slfn5	schlafen 5	2.64662	0.21158	6.1305	33.735	5.27425	5.24197	7.87528	34.4521	36.7715	29.9815	6.68341e-36	6.48072e-35
ENSMUSG00000024063	Lbh	limb-bud and heart	2.64254	0.0705574	16.3957	89.3943	16.3082	15.8971	16.9816	85.6091	92.7788	89.795	5.50807e-307	1.50898e-304
ENSMUSG00000027598	Itch	itchy, E3 ubiquitin protein ligase	2.6382	0.0901391	10.5575	57.3751	10.941	9.80491	10.9265	58.8003	58.3753	54.9496	2.63987e-188	2.31331e-186
ENSMUSG00000040928	S100pbp	S100P binding protein	2.6371	0.120776	2.43479	13.2267	2.36176	2.3666	2.576	14.0157	12.2586	13.4059	1.08616e-105	3.79951e-104
ENSMUSG00000041550	Serpina5	serine (or cysteine) peptidase inhibitor, clade A, member 5	2.63615	0.304789	0.374049	2.03653	0.354208	0.36843	0.39951	2.18512	1.89293	2.03155	5.19109e-18	2.54193e-17
ENSMUSG00000092464			2.63567	0.239104	1.82201	10.0088	1.60706	1.52623	2.33273	9.86209	11.9093	8.25497	2.95674e-28	2.26998e-27
ENSMUSG00000036832	Lpar3	lysophosphatidic acid receptor 3	2.63002	0.150111	1.20767	6.50557	1.32034	1.27754	1.02513	6.71414	6.32757	6.475	9.99275e-69	1.97473e-67
ENSMUSG00000052102	Gnpda1	glucosamine-6-phosphate deaminase 1	2.62733	0.0988535	3.23305	17.4271	3.26192	3.35809	3.07913	16.7056	18.2718	17.304	1.21724e-155	7.68927e-154
ENSMUSG00000030109	Slc6a12	solute carrier family 6 (neurotransmitter transporter, betaine/GABA), member 12	2.62663	0.237488	0.788554	4.263	0.999246	0.647721	0.718695	4.20968	3.83444	4.74487	1.95978e-28	1.51171e-27
ENSMUSG00000023143	Nagpa	N-acetylglucosamine-1-phosphodiester alpha-N-acetylglucosaminidase	2.62553	0.123133	3.83524	20.6706	3.84616	3.78627	3.87328	20.6858	20.368	20.958	6.97822e-101	2.2816e-99
ENSMUSG00000024621	Csf1r	colony stimulating factor 1 receptor	2.62381	0.234015	6.1546	33.0985	7.16765	5.87963	5.41652	47.0745	24.4153	27.8057	3.55477e-29	2.80353e-28
ENSMUSG00000092593	Gm20492	predicted gene 20492	2.62347	0.673154	0.480626	2.71075	0.401643	0.557025	0.483211	2.5945	1.95129	3.58646	9.72772e-05	0.000198086
ENSMUSG00000090174			2.62208	0.457032	0.162061	0.90226	0.0911123	0.189541	0.20553	0.691558	1.21728	0.79794	9.62624e-09	2.62971e-08
ENSMUSG00000035064	Eef2k	eukaryotic elongation factor-2 kinase	2.61921	0.0931324	3.27109	17.5158	3.32904	3.34978	3.13444	18.201	17.2916	17.0547	5.05235e-174	3.76769e-172
ENSMUSG00000071037	Camkmt	calmodulin-lysine N-methyltransferase	2.61888	0.158334	3.12141	16.7018	3.19083	3.40089	2.7725	16.7185	16.7459	16.6409	1.88529e-61	3.30192e-60
ENSMUSG00000039997	Ifi203	interferon activated gene 203	2.6178	0.0854807	6.54222	35.0514	6.05866	6.68386	6.88415	35.0654	33.7623	36.3264	5.78469e-206	5.88095e-204
ENSMUSG00000053063	Clec12a	C-type lectin domain family 12, member a	2.61764	0.140948	4.80369	25.7497	4.13337	5.54354	4.73414	25.4151	29.316	22.5179	5.45067e-77	1.24111e-75
ENSMUSG00000030921	Trim30a	tripartite motif-containing 30A	2.61659	0.110394	7.54752	40.4465	7.10765	7.6465	7.88842	39.5839	44.6025	37.153	3.41464e-124	1.5402e-122
ENSMUSG00000059895	Ptp4a3	protein tyrosine phosphatase 4a3	2.61561	0.115745	2.76326	14.7892	2.75511	2.74022	2.79445	14.8223	15.0134	14.5317	4.53141e-113	1.75759e-111
ENSMUSG00000040899	Ccr6	chemokine (C-C motif) receptor 6	2.61516	0.132578	4.70706	25.2435	4.9526	3.97138	5.19721	25.6503	23.8844	26.1958	1.30539e-86	3.44216e-85
ENSMUSG00000027130	Slc12a6	solute carrier family 12, member 6	2.61289	0.120114	2.67658	14.2872	2.82863	2.47901	2.72209	15.6265	13.1176	14.1175	6.42033e-105	2.21026e-103
ENSMUSG00000018659	Pnpo	pyridoxine 5'-phosphate oxidase	2.61255	0.134711	4.26447	22.7842	4.19656	4.38054	4.21632	20.4084	21.5207	26.4234	8.70557e-84	2.19546e-82
ENSMUSG00000070369	Itgad	integrin, alpha D	2.60935	0.707006	1.3188	7.33062	1.4178	1.30979	1.22881	14.4308	2.6661	4.89494	0.00022364	0.000441312
ENSMUSG00000036918	Ttc7	tetratricopeptide repeat domain 7	2.60797	0.112999	6.85146	36.5021	6.35676	6.89684	7.3008	35.9273	39.6855	33.8934	7.43754e-118	3.11205e-116
ENSMUSG00000033767	D930015E06Rik	RIKEN cDNA D930015E06 gene	2.60731	0.11972	17.5006	93.1257	17.1833	17.5406	17.778	91.8829	95.4873	92.007	3.71438e-105	1.2804e-103
ENSMUSG00000073985			2.60636	0.805523	0.161998	0.92839	0.0628735	0.196194	0.226927	1.05598	0.86546	0.863735	0.00121384	0.0022437
ENSMUSG00000025880	Smad7	SMAD family member 7	2.60515	0.130267	1.36737	7.26848	1.34256	1.32199	1.43755	7.98456	7.09508	6.7258	5.66648e-89	1.54749e-87
ENSMUSG00000008845	Cd163	CD163 antigen	2.60455	0.493826	0.734868	3.96625	0.758639	0.638372	0.807594	7.73633	1.65648	2.50595	1.33317e-07	3.36635e-07
ENSMUSG00000057219	Armc7	armadillo repeat containing 7	2.59473	0.11135	2.95227	15.5395	2.9141	3.08397	2.85875	16.2305	14.7474	15.6408	4.17805e-120	1.79732e-118
ENSMUSG00000063445	Nmral1	NmrA-like family domain containing 1	2.59435	0.181468	1.79033	9.45367	1.99296	1.87711	1.50093	7.5115	10.3939	10.4556	2.3016e-46	2.9008e-45
ENSMUSG00000019960	Dusp6	dual specificity phosphatase 6	2.59414	0.146541	4.41083	23.3229	4.08097	4.15936	4.99215	21.7884	22.5099	25.6705	4.00712e-70	8.12223e-69
ENSMUSG00000095325	Zfp870	zinc finger protein 870	2.59338	0.178348	0.711889	3.76843	0.649868	0.68373	0.802069	3.41145	3.56853	4.3253	6.65337e-48	8.7103e-47
ENSMUSG00000048118	Arid4a	AT rich interactive domain 4A (RBP1-like)	2.59229	0.136666	11.4574	60.4721	10.6029	10.8772	12.8922	56.1394	64.5138	60.7632	3.13796e-80	7.52013e-79
ENSMUSG00000094420			2.5913	0.941594	0.853367	4.84781	1.98622	0.57388	0	9.12386	1.25088	4.1687	0.00592255	0.0101155
ENSMUSG00000039046	Usp6nl	USP6 N-terminal like	2.58718	0.149799	2.42039	12.7265	2.23068	2.28831	2.74218	13.1768	12.6642	12.3386	7.78138e-67	1.4913e-65
ENSMUSG00000043051	Disc1	disrupted in schizophrenia 1	2.58295	0.290208	0.277247	1.47008	0.240986	0.264587	0.326168	1.5394	1.64776	1.22308	5.56611e-19	2.86631e-18
ENSMUSG00000028931	Kcnab2	potassium voltage-gated channel, shaker-related subfamily, beta member 2	2.57809	0.123338	1.06952	5.56635	1.16178	1.08657	0.960201	5.58128	5.78654	5.33123	5.07121e-97	1.58253e-95
ENSMUSG00000035293	G2e3	G2/M-phase specific E3 ubiquitin ligase	2.57146	0.179286	0.341558	1.7779	0.354589	0.304427	0.365658	1.93787	1.64066	1.75519	1.18253e-46	1.49764e-45
ENSMUSG00000094189			2.5669	1.06669	0.209336	1.29396	0.223918	0	0.404089	1.59109	0.906545	1.38425	0.0161102	0.0260781
ENSMUSG00000022973	Synj1	synaptojanin 1	2.56644	0.184304	3.42549	17.7603	3.48336	3.01654	3.77658	19.6025	17.3823	16.2961	4.46568e-44	5.32161e-43
ENSMUSG00000033949	Trim36	tripartite motif-containing 36	2.56517	0.145509	0.675883	3.50612	0.699398	0.613537	0.714715	3.40204	3.6435	3.47281	1.47508e-69	2.96681e-68
ENSMUSG00000032640	Chsy1	chondroitin sulfate synthase 1	2.56437	0.135698	2.47268	12.7917	2.66477	2.20785	2.54541	13.1417	14.0176	11.2158	1.19335e-79	2.83119e-78
ENSMUSG00000022090	Pdlim2	PDZ and LIM domain 2	2.56436	0.116673	2.87502	14.837	2.93532	2.96249	2.72726	13.6484	14.4136	16.4492	4.56845e-107	1.65366e-105
ENSMUSG00000032508	Myd88	myeloid differentiation primary response gene 88	2.56315	0.0851517	6.80088	35.1135	7.16573	6.33542	6.90149	33.8913	36.6421	34.8073	4.70068e-199	4.53111e-197
ENSMUSG00000023349	Clec4n	C-type lectin domain family 4, member n	2.56171	0.243833	7.11547	36.6752	7.77253	8.28317	5.29072	38.4578	25.9911	45.5767	8.10852e-26	5.68208e-25
ENSMUSG00000046145			2.55768	0.94808	0.107614	0.627833	0.0839692	0.0873405	0.151533	0.379692	0.407945	1.09586	0.00698105	0.011821
ENSMUSG00000089796			2.55046	0.773017	0.0469632	0.255212	0.0948358	0.0246609	0.021393	0.245045	0.211172	0.30942	0.000969058	0.00180625
ENSMUSG00000076556			2.54925	1.10233	0.483681	2.73883	0.328199	1.02413	0.0987132	7.13759	0.177165	0.901739	0.0207443	0.0331018
ENSMUSG00000087681			2.5471	0.482649	0.482126	2.51142	0.546999	0.455169	0.444209	1.9434	2.92322	2.66764	1.31081e-07	3.31085e-07
ENSMUSG00000063177	Klk1b27	kallikrein 1-related peptidase b27	2.5467	0.372157	2.89479	14.9329	3.29936	2.79965	2.58535	14.7508	12.514	17.5338	7.75112e-12	2.62158e-11
ENSMUSG00000020644	Id2	inhibitor of DNA binding 2	2.54555	0.160628	34.704	177.087	32.9233	36.5031	34.6856	184.182	207.042	140.036	1.46242e-56	2.33503e-55
ENSMUSG00000022637	Cblb	Casitas B-lineage lymphoma b	2.54516	0.186828	1.46557	7.48394	1.20508	1.61249	1.57913	8.04263	7.65412	6.75508	2.92074e-42	3.33107e-41
ENSMUSG00000062007	Hsh2d	hematopoietic SH2 domain containing	2.54407	0.166548	2.61598	13.2936	2.65988	2.92753	2.26052	12.9665	13.1478	13.7664	1.11772e-52	1.65095e-51
ENSMUSG00000076534			2.54325	1.1846	0.461797	2.76337	0.457193	0	0.928199	7.01418	0.647842	0.628077	0.0317998	0.0494663
ENSMUSG00000034342	Cbl	Casitas B-lineage lymphoma	2.54031	0.260986	3.79349	19.4458	3.58568	2.6562	5.1386	20.9825	20.4456	16.9095	2.16963e-22	1.31839e-21
ENSMUSG00000045165	AI467606	expressed sequence AI467606	2.53997	0.182086	1.90705	9.71613	2.25587	1.68197	1.78332	7.93094	10.1514	11.066	3.17736e-44	3.79853e-43
ENSMUSG00000031639	Tlr3	toll-like receptor 3	2.53687	0.202219	3.1768	16.1852	2.98214	3.01903	3.52922	15.2109	21.2305	12.114	4.22536e-36	4.12487e-35
ENSMUSG00000046562	Unc119b	unc-119 lipid binding chaperone B	2.53469	0.140873	2.60916	13.2327	2.72079	2.48172	2.62498	12.3502	15.8112	11.5367	2.22271e-72	4.66142e-71
ENSMUSG00000037649	H2-DMa	histocompatibility 2, class II, locus DMa	2.52977	0.0725683	45.7227	230.373	47.3022	46.0511	43.8147	210.98	242.807	237.332	2.9406e-266	5.38958e-264
ENSMUSG00000027238	Frmd5	FERM domain containing 5	2.5292	0.137054	1.77601	8.98243	1.72893	1.70419	1.89492	8.04008	10.2833	8.6239	4.84076e-76	1.07864e-74
ENSMUSG00000032841	Prr5l	proline rich 5 like	2.52804	0.182223	1.128	5.71162	0.998248	1.01052	1.37523	6.09719	5.68693	5.35075	9.18856e-44	1.08849e-42
ENSMUSG00000013846	St3gal1	ST3 beta-galactoside alpha-2,3-sialyltransferase 1	2.51835	0.134739	4.52143	22.6246	4.4934	4.33027	4.74061	24.6747	22.8129	20.3864	5.89987e-78	1.35885e-76
ENSMUSG00000051107			2.51701	0.322911	0.577811	2.90593	0.622095	0.550011	0.561326	3.3354	2.94675	2.43565	6.4539e-15	2.64144e-14
ENSMUSG00000038642	Ctss	cathepsin S	2.51643	0.0989343	222.24	1108.33	231.153	240.992	194.574	1069.07	1130.16	1125.77	1.02569e-142	5.69183e-141
ENSMUSG00000029640	Usp12	ubiquitin specific peptidase 12	2.51599	0.0842022	12.8663	64.1928	13.5391	12.6836	12.3762	63.5533	67.4461	61.5791	3.54873e-196	3.35852e-194
ENSMUSG00000096638			2.51562	0.712254	2.02153	10.4367	2.95379	2.61722	0.493566	19.7874	6.11219	5.41043	0.000412562	0.000796124
ENSMUSG00000097860			2.51382	0.44839	0.172737	0.87878	0.0800805	0.19039	0.247742	1.21195	0.58358	0.840806	2.0667e-08	5.51161e-08
ENSMUSG00000074519	Etohi1	ethanol induced 1	2.51141	0.343509	0.705689	3.54007	0.921343	0.53554	0.660184	4.11362	2.52331	3.98327	2.65075e-13	9.79531e-13
ENSMUSG00000024174	Pot1b	protection of telomeres 1B	2.50664	0.201958	1.50197	7.47769	1.53204	1.35451	1.61936	7.896	7.03545	7.5016	2.25745e-35	2.15131e-34
ENSMUSG00000050373	Snx21	sorting nexin family member 21	2.50244	0.208766	0.74477	3.67372	0.704291	0.91571	0.61431	3.92775	3.60222	3.49117	4.16712e-33	3.70654e-32
ENSMUSG00000020120	Plek	pleckstrin	2.49878	0.116474	26.6247	131.428	26.6564	25.8037	27.4139	132.127	141.472	120.684	4.23184e-102	1.40303e-100
ENSMUSG00000089942	Pira2	paired-Ig-like receptor A2	2.49579	0.260887	2.44074	12.0077	2.84555	2.48921	1.98746	16.751	8.49328	10.7787	1.10528e-21	6.52441e-21
ENSMUSG00000086327	Slfn5os	schlafen 5, opposite strand	2.49308	1.00368	0.0654279	0.378406	0.0667072	0.0693855	0.060191	0.603274	0.486123	0.0458201	0.0129937	0.021301
ENSMUSG00000051212	Gpr183	G protein-coupled receptor 183	2.49164	0.119061	3.17827	15.5712	3.3969	3.249	2.88892	15.7132	14.1846	16.8157	3.01196e-97	9.41048e-96
ENSMUSG00000090458			2.49039	0.353437	1.18189	5.85875	1.13223	1.39181	1.02163	5.05323	6.58415	5.93887	1.83851e-12	6.46348e-12
ENSMUSG00000037905	Bri3bp	Bri3 binding protein	2.4884	0.105033	4.48246	21.96	4.5893	4.45951	4.39858	21.7342	24.6964	19.4493	4.3942e-124	1.97178e-122
ENSMUSG00000019843	Fyn	Fyn proto-oncogene	2.48741	0.138509	4.91512	24.0148	5.15979	5.28869	4.29688	25.9772	24.1451	21.9222	4.12009e-72	8.62666e-71
ENSMUSG00000021108	Prkch	protein kinase C, eta	2.48624	0.119796	2.63691	12.9086	2.84069	2.51659	2.55346	12.5101	14.3081	11.9077	1.13032e-95	3.42864e-94
ENSMUSG00000022057	Adamdec1	ADAM-like, decysin 1	2.48497	0.325597	3.51072	17.3154	3.86847	3.08764	3.57606	17.88	15.0864	18.9799	2.31105e-14	9.15486e-14
ENSMUSG00000042105	Inpp5f	inositol polyphosphate-5-phosphatase F	2.48458	0.147281	1.93659	9.43497	2.0706	2.11167	1.6275	9.8383	8.56634	9.90027	7.52084e-64	1.37456e-62
ENSMUSG00000029449	Rhof	ras homolog family member F (in filopodia)	2.4838	0.16009	0.924226	4.50621	0.871438	1.02667	0.874572	4.75614	4.21209	4.5504	2.74421e-54	4.19382e-53
ENSMUSG00000043131	Mob1a	MOB kinase activator 1A	2.48309	0.0984687	26.8493	131.106	27.8756	25.1313	27.541	125.785	139.679	127.855	2.60723e-140	1.4078e-138
ENSMUSG00000038068	Rnf144b	ring finger protein 144B	2.47781	0.128933	3.17201	15.464	3.07926	3.10716	3.32963	13.7617	17.5142	15.116	2.63081e-82	6.50232e-81
ENSMUSG00000015766	Eps8	epidermal growth factor receptor pathway substrate 8	2.47727	0.108044	6.22782	30.3036	6.29642	6.01726	6.36978	28.6553	33.1559	29.0995	2.42039e-116	9.82731e-115
ENSMUSG00000021180	Rps6ka5	ribosomal protein S6 kinase, polypeptide 5	2.47403	0.182461	1.45313	7.0894	1.4513	1.17511	1.73297	6.94422	7.1071	7.21688	6.98686e-42	7.87869e-41
ENSMUSG00000029084	Cd38	CD38 antigen	2.4682	0.318377	1.08464	5.26898	1.10525	1.16284	0.985822	6.48309	5.49305	3.83079	9.01277e-15	3.65368e-14
ENSMUSG00000091160			2.46397	1.00923	0.180201	0.953469	0.264982	0.275621	0	0.77027	1.18008	0.910059	0.0146295	0.0238249
ENSMUSG00000018927	Ccl6	chemokine (C-C motif) ligand 6	2.46349	0.352131	4.07734	19.7977	4.49375	4.25931	3.47895	21.9516	19.1406	18.3009	2.63493e-12	9.18398e-12
ENSMUSG00000084974			2.46168	1.06287	0.0176317	0.0963856	0.0179765	0.0186983	0.0162205	0.127735	0.0873348	0.0740865	0.0205549	0.0328197
ENSMUSG00000059852	Kcng2	potassium voltage-gated channel, subfamily G, member 2	2.45883	0.895096	0.0348896	0.182436	0.0272236	0.0283166	0.0491285	0.184649	0.110216	0.252442	0.00601433	0.0102629
ENSMUSG00000006304	Arpc2	actin related protein 2/3 complex, subunit 2	2.45791	0.0893032	173.478	832.153	173.223	175.832	171.38	763.065	932.291	801.103	9.25241e-167	6.38735e-165
ENSMUSG00000005686	Ampd3	adenosine monophosphate deaminase 3	2.45638	0.113612	2.76693	13.2605	2.88998	2.68499	2.72583	13.1102	13.9192	12.7521	1.14414e-103	3.89248e-102
ENSMUSG00000034595	Ppp1r18	protein phosphatase 1, regulatory subunit 18	2.45262	0.133636	10.2604	49.1357	10.1701	8.97357	11.6375	49.0473	48.3181	50.0415	3.12566e-75	6.91737e-74
ENSMUSG00000032750	Gab3	growth factor receptor bound protein 2-associated protein 3	2.4512	0.191679	0.821444	3.93436	0.871438	0.758439	0.834454	4.04387	3.96008	3.79913	1.91265e-37	1.94372e-36
ENSMUSG00000024043	Arhgap28	Rho GTPase activating protein 28	2.44622	0.186133	1.20971	5.76599	1.28065	1.11504	1.23345	6.19982	5.46441	5.63375	1.88347e-39	2.00734e-38
ENSMUSG00000022801	Lrch3	leucine-rich repeats and calponin homology (CH) domain containing 3	2.44315	0.151681	3.14301	14.9566	3.01561	2.85611	3.55731	15.9414	15.4739	13.4544	2.27134e-58	3.75804e-57
ENSMUSG00000038608	Dock10	dedicator of cytokinesis 10	2.44257	0.123306	19.3651	91.9598	19.3835	17.9858	20.726	93.6263	90.4473	91.8058	2.48728e-87	6.62578e-86
ENSMUSG00000051457	Spn	sialophorin	2.44215	0.133438	4.18575	19.827	4.56247	3.97954	4.01525	22.4875	17.3118	19.6816	8.02085e-75	1.75716e-73
ENSMUSG00000021650	Ptcd2	pentatricopeptide repeat domain 2	2.44062	0.117358	14.4195	68.2853	14.7216	15.9547	12.5823	61.3852	77.6484	65.8225	4.67142e-96	1.42698e-94
ENSMUSG00000031493	Ggn	gametogenetin	2.43993	0.433837	0.108459	0.524716	0.130386	0.0904138	0.104577	0.533428	0.563066	0.477652	1.86502e-08	4.98706e-08
ENSMUSG00000018821	Avpi1	arginine vasopressin-induced 1	2.43884	0.241212	11.4523	54.2778	11.1496	14.8017	8.40575	43.9009	46.0009	72.9316	4.94808e-24	3.20505e-23
ENSMUSG00000042599	Kdm7a	lysine (K)-specific demethylase 7A	2.4378	0.20938	5.24618	24.9299	5.03541	4.15509	6.54803	28.1266	24.4699	22.1931	2.49357e-31	2.09821e-30
ENSMUSG00000026811	St6galnac6	ST6 (alpha-N-acetyl-neuraminyl-2,3-beta-galactosyl-1,3)-N-acetylgalactosaminide alpha-2,6-sialyltransferase 6	2.43261	0.315269	0.426356	2.00421	0.414462	0.663235	0.201372	1.77114	2.33626	1.90521	1.20054e-14	4.83523e-14
ENSMUSG00000029860	Zyx	zyxin	2.43232	0.107963	9.74878	45.9237	10.4921	9.23141	9.52286	46.6777	47.7251	43.3682	2.14464e-112	8.26912e-111
ENSMUSG00000039217	Il18	interleukin 18	2.43185	0.239934	4.20896	19.8144	2.78175	5.95707	3.88806	22.0917	18.0193	19.3322	3.84486e-24	2.50353e-23
ENSMUSG00000071203	Naip5	NLR family, apoptosis inhibitory protein 5	2.43063	0.212039	0.40226	1.89444	0.375247	0.413273	0.41826	2.21962	1.47751	1.9862	2.02154e-30	1.65188e-29
ENSMUSG00000029101	Rgs12	regulator of G-protein signaling 12	2.43003	0.128813	4.33085	20.4161	4.31741	3.76292	4.91221	20.7701	19.9213	20.557	2.21769e-79	5.24707e-78
ENSMUSG00000082905			2.42203	0.611755	0.0754308	0.374797	0.0707762	0.0490786	0.106438	0.396235	0.420262	0.307895	7.52187e-05	0.000154534
ENSMUSG00000076435	Acsf2	acyl-CoA synthetase family member 2	2.42178	0.193649	2.62159	12.2772	2.96219	2.52551	2.37707	12.7984	13.1427	10.8905	6.92089e-36	6.706e-35
ENSMUSG00000004707	Ly9	lymphocyte antigen 9	2.42118	0.104955	11.2859	52.6506	11.3115	12.7422	9.80387	52.1626	55.8518	49.9375	9.55752e-118	3.97991e-116
ENSMUSG00000039873	Neurl2	neuralized E3 ubiquitin protein ligase 2	2.41991	0.461462	0.37283	1.75955	0.453135	0.392774	0.272581	1.75628	2.018	1.50438	1.57121e-07	3.9456e-07
ENSMUSG00000009731	Kcnd1	potassium voltage-gated channel, Shal-related family, member 1	2.41893	0.279885	0.223884	1.05626	0.238995	0.158194	0.274463	1.19297	0.891353	1.08446	5.49579e-18	2.68557e-17
ENSMUSG00000085995			2.41259	0.922748	0.0270184	0.145901	0.0275467	0.0286527	0.0248558	0.088972	0.178439	0.170292	0.00893403	0.0149413
ENSMUSG00000057672	Pkn1	protein kinase N1	2.41231	0.0842724	9.23027	42.8754	9.50562	8.99475	9.19044	42.5938	44.1778	41.8546	3.2689e-180	2.59379e-178
ENSMUSG00000073982	Rhog	ras homolog family member G	2.41221	0.0984064	20.3418	94.3871	21.1884	20.9538	18.8833	93.5069	94.7248	94.9295	1.07955e-132	5.38246e-131
ENSMUSG00000026116	Tmem131	transmembrane protein 131	2.41077	0.160292	14.8055	68.9156	15.3838	12.5761	16.4567	68.123	72.6549	65.9688	4.02411e-51	5.71366e-50
ENSMUSG00000021754	Map3k1	mitogen-activated protein kinase kinase kinase 1	2.40933	0.152928	3.24622	15.0954	3.17711	2.77387	3.78768	15.9755	15.0709	14.2396	6.38075e-56	1.00524e-54
ENSMUSG00000035953	Tmem55b	transmembrane protein 55b	2.40562	0.155253	2.87412	13.2735	2.99732	2.9205	2.70453	14.8467	11.5305	13.4433	3.75965e-54	5.72549e-53
ENSMUSG00000029027	Dffb	DNA fragmentation factor, beta subunit	2.40561	0.18587	0.976588	4.5274	0.987891	0.95144	0.990433	4.38433	4.22174	4.97615	2.59323e-38	2.70073e-37
ENSMUSG00000027678	Ncoa3	nuclear receptor coactivator 3	2.40516	0.164221	6.4424	29.8594	6.40115	5.42066	7.5054	33.037	29.1719	27.3694	1.43258e-48	1.913e-47
ENSMUSG00000000378	Ccm2	cerebral cavernous malformation 2	2.40497	0.124888	5.62273	25.9228	5.91454	6.32349	4.63017	25.7859	27.8334	24.1491	1.23105e-82	3.05718e-81
ENSMUSG00000032726	Bmp8a	bone morphogenetic protein 8a	2.40469	0.337771	0.311915	1.44914	0.238815	0.380885	0.316046	1.4604	1.58564	1.30137	1.08485e-12	3.85926e-12
ENSMUSG00000090626	Tex9	testis expressed gene 9	2.40386	0.140455	2.10089	9.69295	2.07927	2.15255	2.07085	10.7135	8.66424	9.70108	1.15155e-65	2.16705e-64
ENSMUSG00000097333	Zfp87	zinc finger protein 87	2.40116	0.151905	1.70162	7.85877	1.4993	1.78443	1.82114	8.00882	7.77431	7.79317	2.78353e-56	4.41194e-55
ENSMUSG00000082769			2.40108	1.11515	0.0758699	0.411817	0.0773534	0.0804592	0.0697972	0.449713	0.62634	0.159398	0.0313076	0.0487561
ENSMUSG00000036381	P2ry14	purinergic receptor P2Y, G-protein coupled, 14	2.39966	0.233365	4.1554	19.2461	3.77146	4.67644	4.01829	17.3566	27.3117	13.0699	8.41549e-25	5.63182e-24
ENSMUSG00000048142	Nat8l	N-acetyltransferase 8-like	2.39808	0.296234	0.18246	0.838576	0.205261	0.225702	0.116418	0.822075	0.887995	0.805658	5.71623e-16	2.48822e-15
ENSMUSG00000028360	Slc44a5	solute carrier family 44, member 5	2.39649	0.252958	0.438129	2.02899	0.523913	0.337715	0.452761	1.6302	1.94782	2.50893	2.69586e-21	1.56021e-20
ENSMUSG00000073494	Sh2d1b2	SH2 domain containing 1B2	2.39257	0.236797	1.12762	5.19779	1.20503	1.04974	1.1281	3.96993	4.93964	6.68382	5.30949e-24	3.43316e-23
ENSMUSG00000034006	Pqlc1	PQ loop repeat containing 1	2.39245	0.0895349	3.63291	16.6535	3.61634	3.66156	3.62083	15.6616	17.0925	17.2065	2.69147e-157	1.72532e-155
ENSMUSG00000055210	Foxd2	forkhead box D2	2.39172	0.617263	0.0745566	0.360507	0.0877204	0.0304141	0.105535	0.264436	0.355141	0.461945	0.000106752	0.000216803
ENSMUSG00000029720	Gm20605	predicted gene 20605	2.38734	0.901519	0.023168	0.111477	0.017155	0.0446094	0.00773961	0.121898	0.0416718	0.17086	0.0080938	0.0135947
ENSMUSG00000063193	Cd300lb	CD300 antigen like family member B	2.38655	0.285115	0.465679	2.13621	0.531805	0.373381	0.491852	2.61942	1.56096	2.22826	5.73809e-17	2.65304e-16
ENSMUSG00000001763	Tspan33	tetraspanin 33	2.38502	0.113797	2.40161	10.9257	2.71193	2.39546	2.09745	11.2687	11.2409	10.2675	1.56712e-97	4.92582e-96
ENSMUSG00000030766	Arhgap17	Rho GTPase activating protein 17	2.38473	0.0920848	7.72294	35.1909	8.08271	7.46057	7.62555	36.0585	36.9695	32.5447	7.18334e-148	4.20121e-146
ENSMUSG00000021365	Nedd9	neural precursor cell expressed, developmentally down-regulated gene 9	2.38239	0.163035	6.68413	30.5541	6.32711	5.41155	8.31372	30.6589	31.8668	29.1366	2.32907e-48	3.09425e-47
ENSMUSG00000055723	Rras2	related RAS viral (r-ras) oncogene 2	2.38171	0.119777	8.79959	40.0529	7.92089	9.30823	9.16964	37.6783	38.4682	44.012	5.53474e-88	1.48502e-86
ENSMUSG00000000530	Acvrl1	activin A receptor, type II-like 1	2.38092	0.192168	0.938811	4.28179	0.999325	0.962858	0.854249	4.18579	5.35753	3.30204	2.9684e-35	2.81852e-34
ENSMUSG00000011958	Bnip2	BCL2/adenovirus E1B interacting protein 2	2.37538	0.0688315	17.1204	77.4184	16.612	18.3296	16.4195	75.1462	77.3209	79.7881	5.67864e-261	9.98597e-259
ENSMUSG00000045374	Wdr81	WD repeat domain 81	2.37491	0.159334	1.05975	4.81175	1.14182	0.882104	1.15532	5.2562	4.89204	4.287	3.04878e-50	4.23187e-49
ENSMUSG00000062960	Kdr	kinase insert domain protein receptor	2.37191	0.227531	0.511416	2.31868	0.536473	0.443721	0.554054	2.9185	1.97307	2.06446	1.91554e-25	1.31924e-24
ENSMUSG00000004880	Lbr	lamin B receptor	2.37024	0.0853706	4.42432	19.9744	4.49645	4.262	4.51451	19.5032	20.2298	20.1903	1.1749e-169	8.40051e-168
ENSMUSG00000057182	Scn3a	sodium channel, voltage-gated, type III, alpha	2.36987	0.190096	1.67946	7.61976	1.73026	1.23731	2.07081	7.28573	7.19639	8.37716	1.13489e-35	1.09072e-34
ENSMUSG00000037936	Scarb1	scavenger receptor class B, member 1	2.36819	0.156419	3.77607	16.9688	3.70148	4.53256	3.09416	18.7446	17.6721	14.4896	8.81189e-52	1.2741e-50
ENSMUSG00000020387	Jade2	jade family PHD finger 2	2.3679	0.122914	2.92455	13.1562	2.88716	3.06657	2.81993	14.5298	12.6625	12.2762	1.0612e-82	2.6379e-81
ENSMUSG00000053835	H2-T24	histocompatibility 2, T region locus 24	2.36773	0.120189	5.07966	22.8314	4.94856	5.60356	4.68684	24.4055	22.308	21.7807	2.15741e-86	5.66017e-85
ENSMUSG00000044702	Palb2	partner and localizer of BRCA2	2.36747	0.187246	0.534583	2.42048	0.541164	0.509789	0.552794	2.13704	2.48031	2.6441	1.21249e-36	1.20628e-35
ENSMUSG00000026341	Actr3	ARP3 actin-related protein 3	2.36416	0.0943687	117.629	528.617	122.469	120.439	109.978	469.869	588.78	527.202	1.64452e-138	8.71699e-137
ENSMUSG00000035919	Bbs9	Bardet-Biedl syndrome 9 (human)	2.36371	0.135403	4.28215	19.297	4.2727	3.97703	4.59673	16.3975	20.137	21.3566	3.05708e-68	6.00026e-67
ENSMUSG00000040093	Bmf	BCL2 modifying factor	2.36241	0.178913	2.9725	13.3607	2.92825	2.96002	3.02923	13.5553	12.0222	14.5045	8.29443e-40	8.90556e-39
ENSMUSG00000077323			2.35836	0.716572	1.35477	6.21464	1.42873	2.37775	0.257833	10.3367	3.00784	5.2994	0.000997742	0.00185759
ENSMUSG00000028337	Coro2a	coronin, actin binding protein 2A	2.35632	0.144456	2.94037	13.1476	3.06025	3.116	2.64487	12.3135	15.2706	11.8587	8.15005e-60	1.38545e-58
ENSMUSG00000058881	Zfp516	zinc finger protein 516	2.35287	0.144946	2.10908	9.42212	2.01735	1.97976	2.33014	9.97053	9.73661	8.55922	2.96185e-59	4.98933e-58
ENSMUSG00000025503	Taldo1	transaldolase 1	2.34911	0.154124	113.13	503.221	120.229	127.713	91.4483	430.041	559.129	520.493	1.86969e-52	2.74608e-51
ENSMUSG00000096672			2.34641	1.04558	0.395806	1.92824	0.763617	0.226936	0.196864	3.52339	0.08833	2.17299	0.0248248	0.0392188
ENSMUSG00000029311	Hsd17b11	hydroxysteroid (17-beta) dehydrogenase 11	2.34582	0.114271	9.4074	41.7412	9.75245	9.48439	8.98538	40.3343	44.9792	39.9102	1.19555e-93	3.5119e-92
ENSMUSG00000025198	Erlin1	ER lipid raft associated 1	2.34515	0.104101	11.5954	51.4865	11.9448	11.1536	11.6878	45.6526	55.4477	53.3592	2.22415e-112	8.56299e-111
ENSMUSG00000005267	Zfp287	zinc finger protein 287	2.34485	0.19529	0.576727	2.56394	0.508124	0.61074	0.611317	2.7061	2.49603	2.48969	3.26317e-33	2.91046e-32
ENSMUSG00000043953	Ccrl2	chemokine (C-C motif) receptor-like 2	2.34471	0.148591	4.16834	18.5325	4.79078	3.22771	4.48654	18.9199	17.1329	19.5448	4.2951e-56	6.77892e-55
ENSMUSG00000024673	Ms4a1	membrane-spanning 4-domains, subfamily A, member 1	2.34255	0.332535	2.94841	13.0769	2.6991	4.04662	2.09952	16.2089	9.57095	13.4508	1.86124e-12	6.53986e-12
ENSMUSG00000083424			2.34245	0.780791	0.300011	1.40704	0.22997	0.358804	0.311258	0.9656	1.67588	1.57962	0.00269894	0.004798
ENSMUSG00000029322	Plac8	placenta-specific 8	2.3421	0.159487	83.1814	368.212	72.5131	101.976	75.0551	327.89	370.222	406.522	8.02441e-49	1.07874e-47
ENSMUSG00000063001			2.34092	0.660983	0.377279	1.74671	0.541474	0.241378	0.348986	0.949394	1.31531	2.97543	0.000397736	0.000768883
ENSMUSG00000033446	Lpar6	lysophosphatidic acid receptor 6	2.34085	0.151807	1.85285	8.20583	1.73763	2.00105	1.81987	8.08773	9.42175	7.10801	1.2032e-53	1.81849e-52
ENSMUSG00000030670	Cyp2r1	cytochrome P450, family 2, subfamily r, polypeptide 1	2.34049	0.509751	0.182678	0.831149	0.0941363	0.220311	0.233587	0.896938	0.933736	0.662772	4.40185e-06	9.95504e-06
ENSMUSG00000085687			2.34032	1.0635	0.0150159	0.073753	0.0185964	0.00967151	0.0167798	0.126134	0.0376443	0.0574809	0.0277655	0.0435211
ENSMUSG00000089728			2.34028	0.861657	0.443842	2.15166	0.10238	0.21298	1.01617	3.57125	2.32114	0.562582	0.00660709	0.011217
ENSMUSG00000083362			2.33765	0.948742	0.0831807	0.399618	0.0431193	0.0897011	0.116722	0.278538	0.209485	0.71083	0.0137416	0.0224578
ENSMUSG00000084401			2.3357	1.03269	0.0386257	0.185739	0.0290957	0.0605278	0.0262535	0.206745	0.0706775	0.279795	0.0237125	0.0375459
ENSMUSG00000052713	Zfp608	zinc finger protein 608	2.33193	0.159078	0.982263	4.33757	1.03994	0.781949	1.1249	4.148	4.20013	4.66459	1.18023e-48	1.57845e-47
ENSMUSG00000089929	Bcl2a1b	B cell leukemia/lymphoma 2 related protein A1b	2.3318	0.188845	24.5577	107.92	22.3085	30.5164	20.8482	93.548	93.0115	137.202	5.0129e-35	4.73216e-34
ENSMUSG00000049775	Tmsb4x	thymosin, beta 4, X chromosome	2.33035	0.144021	2185.06	9588.11	2103.55	2649.16	1802.46	8463.48	10621.2	9679.64	6.90879e-59	1.15262e-57
ENSMUSG00000022971	Ifnar2	interferon (alpha and beta) receptor 2	2.33026	0.137366	7.69302	33.7074	8.33155	8.35236	6.39514	34.3454	34.6669	32.1098	1.52068e-64	2.80491e-63
ENSMUSG00000039206	Daglb	diacylglycerol lipase, beta	2.32934	0.128589	2.0442	8.949	2.2993	1.99508	1.8382	9.21954	8.42139	9.20607	2.44473e-73	5.20674e-72
ENSMUSG00000026656	Fcgr2b	Fc receptor, IgG, low affinity IIb	2.32823	0.175607	2.97195	12.9872	2.48459	4.03583	2.39544	13.4884	13.2696	12.2035	4.04678e-40	4.37564e-39
ENSMUSG00000006526	Tmem110	transmembrane protein 110	2.32773	0.121813	2.63455	11.5311	2.71012	2.58119	2.61234	12.2476	10.2494	12.0962	2.12703e-81	5.19794e-80
ENSMUSG00000028672	Hmgcl	3-hydroxy-3-methylglutaryl-Coenzyme A lyase	2.32573	0.165436	6.71981	29.3958	6.88571	7.49921	5.77451	25.2575	27.6149	35.3149	6.86411e-45	8.37138e-44
ENSMUSG00000026939	Tmem141	transmembrane protein 141	2.32523	0.19165	4.91562	21.5497	4.43771	5.59624	4.71292	18.1384	21.9094	24.6013	7.09209e-34	6.45832e-33
ENSMUSG00000021311	Mtr	5-methyltetrahydrofolate-homocysteine methyltransferase	2.32471	0.179773	2.23496	9.81108	2.37497	1.7861	2.54381	10.4632	10.0095	8.96055	2.99409e-38	3.11448e-37
ENSMUSG00000087431			2.32397	0.449067	0.261629	1.15271	0.3789	0.197056	0.208931	1.1966	1.27833	0.983204	2.27777e-07	5.65445e-07
ENSMUSG00000009621	Vav2	vav 2 oncogene	2.32359	0.102174	4.93328	21.5614	5.12635	4.48543	5.18807	22.7492	21.3066	20.6285	1.73744e-114	6.87212e-113
ENSMUSG00000061119	Prcp	prolylcarboxypeptidase (angiotensinase C)	2.3225	0.0916905	7.67598	33.5282	7.94037	7.39688	7.69068	32.1227	35.4614	33.0005	1.50206e-141	8.21274e-140
ENSMUSG00000026842	Abl1	c-abl oncogene 1, non-receptor tyrosine kinase	2.32177	0.124143	5.61644	24.5488	5.57762	5.05231	6.21941	24.5933	24.3365	24.7165	4.73678e-78	1.09387e-76
ENSMUSG00000080727	C920021L13Rik	RIKEN cDNA C920021L13 gene	2.32131	0.464458	0.181226	0.810042	0.0888913	0.254266	0.20052	0.660345	0.899705	0.870076	5.79596e-07	1.40087e-06
ENSMUSG00000034902	Pip5k1c	phosphatidylinositol-4-phosphate 5-kinase, type 1 gamma	2.30736	0.102127	8.47781	36.6201	8.80412	8.12576	8.50354	37.5047	37.3366	35.019	5.07505e-113	1.96552e-111
ENSMUSG00000034610	Zcchc11	zinc finger, CCHC domain containing 11	2.3067	0.15225	3.79401	16.4204	3.63672	3.53933	4.20599	16.7755	17.0024	15.4833	7.48754e-52	1.08322e-50
ENSMUSG00000032184	Lysmd2	LysM, putative peptidoglycan-binding, domain containing 2	2.30354	0.113152	7.04877	30.3193	7.14745	7.43443	6.56443	30.1139	30.6421	30.202	3.94657e-92	1.12624e-90
ENSMUSG00000021457	Syk	spleen tyrosine kinase	2.30222	0.0775209	11.6852	50.252	11.5734	11.8153	11.6669	50.7829	48.3181	51.6549	8.12356e-194	7.4445e-192
ENSMUSG00000000318	Clec10a	C-type lectin domain family 10, member A	2.30203	0.349717	0.449004	1.93277	0.459742	0.546515	0.340755	2.57736	1.01042	2.21052	4.62415e-11	1.48798e-10
ENSMUSG00000038425	Poli	polymerase (DNA directed), iota	2.30126	0.136259	1.84359	7.94554	1.65005	1.97773	1.90299	7.27062	8.41457	8.15142	5.42956e-64	9.93739e-63
ENSMUSG00000020589	Fam49a	family with sequence similarity 49, member A	2.30105	0.153298	31.5183	135.756	33.5728	27.7871	33.195	142.413	136.683	128.171	6.28827e-51	8.89448e-50
ENSMUSG00000029428	Stx2	syntaxin 2	2.29905	0.157989	1.50663	6.47646	1.62853	1.5042	1.38716	6.54754	7.22614	5.65568	5.67524e-48	7.45602e-47
ENSMUSG00000086513			2.2968	0.350509	0.0908316	0.392489	0.115505	0.0764544	0.0805352	0.464636	0.348597	0.364236	5.64838e-11	1.80751e-10
ENSMUSG00000031342	Gpm6b	glycoprotein m6b	2.29422	0.149126	2.21008	9.45661	2.37906	2.09001	2.16116	10.5551	8.94842	8.86628	2.08189e-53	3.1356e-52
ENSMUSG00000018340	Anxa6	annexin A6	2.29319	0.0891911	54.5889	233.644	55.2735	53.1084	55.3849	219.348	259.142	222.441	8.80733e-146	5.08247e-144
ENSMUSG00000037791	Phf12	PHD finger protein 12	2.29297	0.0995151	6.49216	27.7564	6.30351	6.64691	6.52604	27.9199	27.6293	27.7201	1.79099e-117	7.39876e-116
ENSMUSG00000021262	Evl	Ena-vasodilator stimulated phosphoprotein	2.29122	0.106143	18.6693	79.7741	18.6095	19.7036	17.6946	72.2861	90.5096	76.5265	2.41948e-103	8.17783e-102
ENSMUSG00000073910	Mob3b	MOB kinase activator 3B	2.28864	0.148068	0.616173	2.63562	0.552442	0.614252	0.681825	2.68262	2.58108	2.64316	6.80179e-54	1.03221e-52
ENSMUSG00000004530	Coro1c	coronin, actin binding protein 1C	2.28757	0.113411	7.21346	30.7505	7.21762	7.24344	7.17932	29.9414	33.3125	28.9974	1.77658e-90	4.9664e-89
ENSMUSG00000087440	4930577N17Rik	RIKEN cDNA 4930577N17 gene	2.28553	0.582509	0.514089	2.2566	0.90384	0.341865	0.296563	1.32694	2.39515	3.04772	8.72403e-05	0.00017832
ENSMUSG00000093390			2.28347	0.784056	0.304694	1.32523	0.199947	0.623926	0.0902079	1.54992	1.05235	1.37341	0.00358683	0.00628668
ENSMUSG00000030101	Sumf1	sulfatase modifying factor 1	2.28137	0.0696436	12.2398	51.8899	12.4188	12.5487	11.7519	49.2013	53.8771	52.5913	2.34982e-235	3.23578e-233
ENSMUSG00000052760	A630001G21Rik	RIKEN cDNA A630001G21 gene	2.28018	0.207636	1.2394	5.27493	1.19365	1.14457	1.37997	5.80706	4.72684	5.29089	4.68556e-28	3.573e-27
ENSMUSG00000005034	Prkacb	protein kinase, cAMP dependent, catalytic, beta	2.27987	0.105991	9.81811	41.6407	10.5469	8.89739	10.01	41.4648	43.7638	39.6934	1.25215e-102	4.162e-101
ENSMUSG00000029771	Irf5	interferon regulatory factor 5	2.279	0.0787813	20.3337	86.0167	21.5626	20.9533	18.485	81.73	89.1793	87.1409	5.27637e-184	4.45853e-182
ENSMUSG00000062794	Zfp599	zinc finger protein 599	2.27866	0.226672	0.574059	2.43187	0.417825	0.724335	0.580016	2.81668	2.35955	2.11936	8.94209e-24	5.72267e-23
ENSMUSG00000031506	Ptpn7	protein tyrosine phosphatase, non-receptor type 7	2.27693	0.195297	1.20437	5.08616	1.10271	1.61066	0.89973	4.72102	6.04119	4.49626	2.06921e-31	1.74508e-30
ENSMUSG00000041870	Ankrd13a	ankyrin repeat domain 13a	2.27692	0.0715044	19.0583	80.5508	19.0265	19.3725	18.776	79.9786	83.6278	78.046	1.64334e-222	2.00797e-220
ENSMUSG00000094185			2.27526	0.620789	0.346851	1.48456	0.237826	0.659665	0.143063	1.53629	1.2838	1.63358	0.000247226	0.000485938
ENSMUSG00000021218	Gdi2	guanosine diphosphate (GDP) dissociation inhibitor 2	2.27021	0.070174	107.763	453.517	108.986	109.856	104.448	424.393	492.361	443.796	1.3403e-229	1.75289e-227
ENSMUSG00000089647			2.26734	0.375794	0.146833	0.625092	0.158785	0.117972	0.163742	0.674037	0.523465	0.677773	1.60488e-09	4.65388e-09
ENSMUSG00000026749	Nek6	NIMA (never in mitosis gene a)-related expressed kinase 6	2.26589	0.190362	2.48235	10.4254	2.61829	2.78675	2.04203	10.5348	12.934	7.80726	1.14054e-32	1.00148e-31
ENSMUSG00000038352	Arl5c	ADP-ribosylation factor-like 5C	2.2646	0.183811	6.85226	28.6835	6.48321	8.61953	5.45405	27.2848	24.4123	34.3533	7.04309e-35	6.61745e-34
ENSMUSG00000021298	Gpr132	G protein-coupled receptor 132	2.26449	0.187167	6.63562	27.9564	6.4523	5.11109	8.34347	30.7073	26.3005	26.8615	1.0723e-33	9.69691e-33
ENSMUSG00000038633	Degs1	delta(4)-desaturase, sphingolipid 1	2.2634	0.112243	10.2019	42.6715	11.2738	10.8125	8.51932	39.71	43.3569	44.9475	1.98356e-90	5.53314e-89
ENSMUSG00000036565	Ttyh3	tweety family member 3	2.26179	0.0999139	7.89356	33.0466	8.34968	7.25456	8.07644	33.8619	33.4908	31.7871	1.85819e-113	7.25057e-112
ENSMUSG00000031362	Xlr4c	X-linked lymphocyte-regulated 4C	2.25967	0.970027	0.0630839	0.298233	0.0510532	0	0.138198	0.181384	0.310038	0.403278	0.0198332	0.0317238
ENSMUSG00000074873			2.25889	0.329477	0.322181	1.34045	0.410836	0.370354	0.185352	1.55695	1.05342	1.41098	7.0822e-12	2.40315e-11
ENSMUSG00000038241	Cep250	centrosomal protein 250	2.25771	0.128599	2.01177	8.41714	1.86675	2.08146	2.08709	7.2538	9.6054	8.39223	5.3271e-69	1.05754e-67
ENSMUSG00000058799	Nap1l1	nucleosome assembly protein 1-like 1	2.24721	0.084376	49.9407	206.81	50.0617	53.2687	46.4915	189.098	222.823	208.51	2.79243e-156	1.77258e-154
ENSMUSG00000024858	Adrbk1	adrenergic receptor kinase, beta 1	2.24442	0.085548	18.3158	75.7247	19.5966	18.046	17.3046	71.0219	82.1834	73.9689	1.0395e-151	6.3507e-150
ENSMUSG00000036528	Ppfibp2	PTPRF interacting protein, binding protein 2 (liprin beta 2)	2.24083	0.156573	2.58327	10.6925	2.27178	2.76896	2.70907	9.50968	13.0952	9.47266	1.84924e-46	2.33293e-45
ENSMUSG00000059923	Grb2	growth factor receptor bound protein 2	2.24028	0.0781839	28.1243	115.828	27.7457	30.0359	26.5913	114.532	121.166	111.785	1.42929e-180	1.13758e-178
ENSMUSG00000042129	Rassf4	Ras association (RalGDS/AF-6) domain family member 4	2.23976	0.123571	12.9511	53.4062	14.0932	11.4447	13.3155	55.8976	51.5248	52.7963	2.01251e-73	4.29324e-72
ENSMUSG00000056268	Dennd1b	DENN/MADD domain containing 1B	2.23387	0.154214	2.02375	8.32591	1.93176	1.91225	2.22724	8.79834	8.72762	7.45176	1.49635e-47	1.93654e-46
ENSMUSG00000032688	Malt1	MALT1 paracaspase	2.23375	0.129107	10.1704	41.8078	10.0763	9.12267	11.3122	43.0033	40.0061	42.414	4.57589e-67	8.82164e-66
ENSMUSG00000071647	Eml3	echinoderm microtubule associated protein like 3	2.23375	0.0853505	5.95658	24.4216	6.38367	5.84621	5.63986	24.0926	23.9615	25.2107	5.61282e-151	3.40511e-149
ENSMUSG00000002897	Il17ra	interleukin 17 receptor A	2.23307	0.102072	6.05156	24.8502	5.71938	5.83866	6.59663	25.3199	24.1158	25.1149	4.25988e-106	1.50227e-104
ENSMUSG00000014418	Hps5	Hermansky-Pudlak syndrome 5	2.23209	0.0945441	4.96013	20.3419	4.96308	4.77638	5.14094	20.929	20.5503	19.5463	3.11302e-123	1.38258e-121
ENSMUSG00000033502	Cdc14a	CDC14 cell division cycle 14A	2.22746	0.111739	6.92759	28.3081	6.75114	7.28325	6.74839	27.3714	29.0801	28.4728	2.04603e-88	5.53534e-87
ENSMUSG00000073866			2.22665	0.910326	0.0279501	0.123103	0.0430385	0.0149222	0.0258896	0.148276	0.0929302	0.128104	0.0144455	0.0235342
ENSMUSG00000038797	Zscan2	zinc finger and SCAN domain containing 2	2.2262	0.16926	1.27888	5.23699	1.17095	1.32236	1.34334	4.98142	5.36371	5.36585	1.64505e-39	1.75684e-38
ENSMUSG00000025068	Gsto1	glutathione S-transferase omega 1	2.22293	0.109278	6.86798	27.8993	7.28869	7.177	6.13826	28.8775	27.0956	27.7248	5.47463e-92	1.55719e-90
ENSMUSG00000046321	Hs3st2	heparan sulfate (glucosamine) 3-O-sulfotransferase 2	2.22048	0.710669	0.166444	0.690949	0.15181	0.210541	0.136981	1.35112	0.327794	0.393931	0.00178112	0.00323326
ENSMUSG00000038271	Iffo1	intermediate filament family orphan 1	2.2204	0.223091	1.03022	4.19907	0.958831	0.997329	1.13451	4.96087	3.23735	4.39899	2.45034e-23	1.54189e-22
ENSMUSG00000005672	Kit	kit oncogene	2.21863	0.165767	19.3152	78.6812	19.3167	15.7607	22.8683	84.8779	77.7788	73.3871	7.50322e-41	8.23266e-40
ENSMUSG00000039200	Atf7ip2	activating transcription factor 7 interacting protein 2	2.21701	0.430299	0.140153	0.575186	0.124049	0.17204	0.124369	0.454084	0.580346	0.691128	2.57379e-07	6.36683e-07
ENSMUSG00000062866	Phactr2	phosphatase and actin regulator 2	2.21598	0.173181	1.65256	6.72663	1.49296	1.47117	1.99357	7.22559	6.95378	6.00053	1.73237e-37	1.76189e-36
ENSMUSG00000007035	Msh5	mutS homolog 5	2.21524	0.266716	0.924357	3.75156	0.955258	0.979812	0.838002	4.19093	3.19062	3.87311	9.93134e-17	4.52667e-16
ENSMUSG00000021978	Extl3	exostoses (multiple)-like 3	2.21422	0.155058	2.09621	8.51796	2.07561	1.9124	2.30061	8.43786	9.76748	7.34854	2.91827e-46	3.66029e-45
ENSMUSG00000017670	Elmo2	engulfment and cell motility 2	2.21159	0.08767	4.19663	16.9531	4.50182	4.00394	4.08414	16.9952	16.7335	17.1305	2.06209e-140	1.11576e-138
ENSMUSG00000040321	Zfp770	zinc finger protein 770	2.21017	0.157936	1.52074	6.15032	1.62955	1.33375	1.59892	6.52293	5.53022	6.3978	1.695e-44	2.04232e-43
ENSMUSG00000031833	Mast3	microtubule associated serine/threonine kinase 3	2.20941	0.121263	1.91066	7.7122	2.16072	1.77707	1.7942	7.53063	7.89918	7.70679	3.58156e-74	7.73463e-73
ENSMUSG00000056124	B4galt6	UDP-Gal:betaGlcNAc beta 1,4-galactosyltransferase, polypeptide 6	2.20918	0.160237	3.70797	15.0024	3.34905	3.36694	4.40793	16.2254	14.146	14.6357	3.0548e-43	3.57805e-42
ENSMUSG00000062510	Nsl1	NSL1, MIS12 kinetochore complex component	2.20785	0.173583	1.80263	7.28164	2.09348	1.69363	1.62079	6.31086	7.78497	7.74908	4.62004e-37	4.64252e-36
ENSMUSG00000045322	Tlr9	toll-like receptor 9	2.20541	0.177215	4.80839	19.4132	4.84278	4.1078	5.47459	20.9147	19.2758	18.0491	1.49268e-35	1.4293e-34
ENSMUSG00000030275	Etnk1	ethanolamine kinase 1	2.20428	0.149405	9.31068	37.5119	9.63055	7.84899	10.4525	40.3888	35.8601	36.2867	2.91147e-49	3.96514e-48
ENSMUSG00000055538	Zcchc24	zinc finger, CCHC domain containing 24	2.20206	0.168476	0.957472	3.83542	0.966493	1.04901	0.856916	4.29429	3.6271	3.58489	4.8577e-39	5.12263e-38
ENSMUSG00000024948	Map4k2	mitogen-activated protein kinase kinase kinase kinase 2	2.2	0.156921	1.59684	6.3947	1.60357	1.69928	1.48769	6.74525	5.63873	6.80013	1.18059e-44	1.4278e-43
ENSMUSG00000058290	Espl1	extra spindle pole bodies 1, separase	2.19768	0.156318	0.686836	2.75603	0.80276	0.56467	0.693077	2.7756	2.65614	2.83635	6.77991e-45	8.27646e-44
ENSMUSG00000076441	Ass1	argininosuccinate synthetase 1	2.1965	0.138222	8.12465	32.4441	8.37592	9.58109	6.41694	29.649	35.9396	31.7438	7.30297e-57	1.16892e-55
ENSMUSG00000049687	Fam109b	family with sequence similarity 109, member B	2.19499	0.374574	0.156313	0.636898	0.169829	0.122295	0.176815	0.624474	0.729876	0.556344	4.6299e-09	1.29526e-08
ENSMUSG00000028497	Hacd4	3-hydroxyacyl-CoA dehydratase 4	2.19396	0.262656	0.347366	1.38647	0.335446	0.374445	0.332208	1.83921	1.10633	1.21388	6.65528e-17	3.06188e-16
ENSMUSG00000024952	Rps6ka4	ribosomal protein S6 kinase, polypeptide 4	2.19247	0.118796	4.21984	16.8238	4.36542	4.3996	3.89448	15.7805	17.2843	17.4068	4.68746e-76	1.04538e-74
ENSMUSG00000035246	Pcyt1b	phosphate cytidylyltransferase 1, choline, beta isoform	2.19189	0.169461	0.862327	3.45232	0.947848	0.741466	0.897668	3.1019	3.66617	3.58891	2.87494e-38	2.99174e-37
ENSMUSG00000094486			2.19165	0.984979	0.824731	3.51785	1.96359	0.510606	0	4.12237	2.38491	4.04626	0.0260761	0.041071
ENSMUSG00000037001	Zfp39	zinc finger protein 39	2.18797	0.208871	0.725932	2.90443	0.689022	0.645018	0.843757	2.874	2.83737	3.00193	1.12274e-25	7.82342e-25
ENSMUSG00000041362	Shtn1	shootin 1	2.18665	0.114947	16.189	64.4152	16.3068	15.6245	16.6356	58.8688	73.2362	61.1406	1.09824e-80	2.65887e-79
ENSMUSG00000097904			2.18591	0.541571	0.106406	0.445347	0.0626677	0.0869117	0.169638	0.323852	0.524342	0.487847	5.43133e-05	0.000112787
ENSMUSG00000034116	Vav1	vav 1 oncogene	2.18482	0.101523	14.9404	59.2331	14.9645	16.0626	13.7942	58.3921	66.1199	53.1873	9.99961e-103	3.328e-101
ENSMUSG00000031389	Arhgap4	Rho GTPase activating protein 4	2.18423	0.135692	2.0154	7.97179	1.95127	2.46589	1.62903	7.61385	8.18041	8.12111	2.68165e-58	4.42286e-57
ENSMUSG00000082420			2.18409	0.793078	0.175418	0.723019	0.220479	0.305776	0	0.569694	0.892625	0.706737	0.00588821	0.0100608
ENSMUSG00000049866	Arl4c	ADP-ribosylation factor-like 4C	2.17967	0.116545	8.66844	34.2427	9.10069	8.58922	8.31542	36.4547	33.7808	32.4926	4.72855e-78	1.09294e-76
ENSMUSG00000027843	Ptpn22	protein tyrosine phosphatase, non-receptor type 22 (lymphoid)	2.17923	0.0868222	13.7643	54.3364	13.9716	14.8648	12.4564	50.9218	57.8356	54.2518	4.97604e-139	2.65927e-137
ENSMUSG00000028859	Csf3r	colony stimulating factor 3 receptor (granulocyte)	2.17625	0.336285	0.767987	3.0479	0.769979	0.640715	0.893268	4.70384	2.17321	2.26665	9.70723e-11	3.05823e-10
ENSMUSG00000031097	Tnni2	troponin I, skeletal, fast 2	2.17117	0.226066	7.76623	30.6248	7.1446	9.16695	6.98713	22.0812	28.094	41.6991	7.68031e-22	4.56469e-21
ENSMUSG00000039193	Nlrc4	NLR family, CARD domain containing 4	2.17105	0.151063	2.99479	11.7752	2.5939	3.18577	3.20471	12.1673	10.138	13.0202	7.77942e-47	9.87645e-46
ENSMUSG00000057110	Cntrl	centriolin	2.17096	0.131885	6.30189	24.8002	5.5411	6.83575	6.52881	22.2072	26.3624	25.831	6.98934e-61	1.21028e-59
ENSMUSG00000047810	Ccdc88b	coiled-coil domain containing 88B	2.16921	0.0941	10.4431	41.0175	10.1303	10.8182	10.3809	37.039	46.04	39.9735	1.39998e-117	5.79268e-116
ENSMUSG00000048234	Rnf149	ring finger protein 149	2.16777	0.114284	11.9623	46.8822	12.4304	12.0185	11.438	46.332	45.7344	48.5803	3.11625e-80	7.47498e-79
ENSMUSG00000022377	Asap1	ArfGAP with SH3 domain, ankyrin repeat and PH domain1	2.16632	0.146066	8.28241	32.5012	7.82074	8.19289	8.83358	32.0815	35.4049	30.0171	9.22272e-50	1.26532e-48
ENSMUSG00000027858	Tspan2	tetraspanin 2	2.16579	0.0877425	3.6597	14.3321	3.68041	3.56172	3.73697	14.1654	14.0499	14.781	1.61072e-134	8.1876e-133
ENSMUSG00000098721	Mir6357	microRNA 6357	2.16562	0.957995	0.577656	2.53401	0.736345	0	0.996624	4.04309	1.78868	1.77024	0.0237853	0.0376497
ENSMUSG00000081429			2.16474	0.903351	0.253447	1.09511	0.15565	0.323799	0.280891	0.703819	1.51238	1.06913	0.0165593	0.0267536
ENSMUSG00000001946	Esam	endothelial cell-specific adhesion molecule	2.16223	0.169152	2.70504	10.54	2.4637	3.22462	2.42681	10.6364	9.29284	11.6908	2.04595e-37	2.07837e-36
ENSMUSG00000019564	Arid3a	AT rich interactive domain 3A (BRIGHT-like)	2.15993	0.158636	1.007	3.92934	0.928501	1.05493	1.03758	4.20772	3.78801	3.79229	3.23158e-42	3.67914e-41
ENSMUSG00000033016	Nfatc1	nuclear factor of activated T cells, cytoplasmic, calcineurin dependent 1	2.15732	0.0790975	5.46037	21.2646	5.54485	5.3038	5.53246	20.6977	22.2587	20.8375	8.58644e-164	5.83474e-162
ENSMUSG00000047747	Rnf150	ring finger protein 150	2.15501	0.151936	2.70813	10.5484	2.56584	2.50848	3.05007	10.9203	10.6825	10.0423	1.15592e-45	1.4353e-44
ENSMUSG00000055480	Zfp458	zinc finger protein 458	2.15028	0.20441	0.88379	3.43714	0.987986	0.742194	0.921191	3.42506	3.24438	3.64199	7.02796e-26	4.94084e-25
ENSMUSG00000058728			2.14856	0.505391	0.611223	2.39715	0.820499	0.568961	0.444209	3.28612	2.21456	1.69076	2.12549e-05	4.55929e-05
ENSMUSG00000021254	Gpatch2l	G patch domain containing 2 like	2.14381	0.118105	4.70444	18.1665	4.78503	4.37264	4.95564	18.1267	18.5019	17.8709	1.24243e-73	2.65917e-72
ENSMUSG00000035273	Hpse	heparanase	2.1399	0.167956	1.70965	6.5425	1.83035	2.05717	1.24144	6.8402	5.97796	6.80933	3.50439e-37	3.53509e-36
ENSMUSG00000063439	B9d2	B9 protein domain 2	2.13961	0.208095	5.60476	21.6084	5.77537	5.92923	5.10969	16.8609	20.3757	27.5887	8.50519e-25	5.68893e-24
ENSMUSG00000099051			2.13871	0.568339	0.391999	1.57434	0.492475	0.128062	0.55546	1.70992	1.74459	1.26852	0.000167827	0.000334907
ENSMUSG00000051977	Prdm9	PR domain containing 9	2.13864	0.20417	0.690621	2.65252	0.68612	0.73669	0.649054	2.80226	2.36561	2.7897	1.12719e-25	7.85228e-25
ENSMUSG00000022793	B4galt4	UDP-Gal:betaGlcNAc beta 1,4-galactosyltransferase, polypeptide 4	2.13655	0.103709	3.06527	11.775	3.12435	3.04236	3.02909	11.2936	12.5819	11.4495	2.66679e-94	7.914e-93
ENSMUSG00000004446	Bid	BH3 interacting domain death agonist	2.13568	0.143058	3.59316	13.8122	3.71008	3.57868	3.49073	11.9728	15.9705	13.4934	2.1408e-50	2.98908e-49
ENSMUSG00000080779			2.13529	0.877914	0.182309	0.747589	0.185873	0.193336	0.167717	0.480276	0.677268	1.08522	0.0150064	0.0244082
ENSMUSG00000074497	A430078G23Rik	RIKEN cDNA A430078G23 gene	2.1323	0.430587	0.187402	0.730933	0.219686	0.120974	0.221547	0.717902	0.711529	0.763369	7.34272e-07	1.76163e-06
ENSMUSG00000047712	Ust	uronyl-2-sulfotransferase	2.12824	0.188421	0.944232	3.61186	1.06361	0.873895	0.895193	3.79905	4.25543	2.7811	1.3876e-29	1.10914e-28
ENSMUSG00000025040	Fundc1	FUN14 domain containing 1	2.12752	0.0931795	19.8282	75.6034	18.556	21.7112	19.2175	68.0409	80.5037	78.2655	2.18086e-115	8.79986e-114
ENSMUSG00000035891	Cerk	ceramide kinase	2.12669	0.0962873	3.73287	14.2244	3.91544	3.54373	3.73943	14.8307	14.5	13.3425	4.22073e-108	1.55593e-106
ENSMUSG00000055322	Tns1	tensin 1	2.12636	0.159103	3.14322	11.9939	3.39638	2.72948	3.30381	12.9106	12.0083	11.0629	9.72642e-41	1.06406e-39
ENSMUSG00000026637	Traf5	TNF receptor-associated factor 5	2.12402	0.182714	2.26352	8.61138	1.87161	2.73762	2.18134	7.88372	7.71939	10.231	3.08203e-31	2.58751e-30
ENSMUSG00000019254	Ppp1r12c	protein phosphatase 1, regulatory (inhibitor) subunit 12C	2.12074	0.115938	5.52562	20.9146	5.44248	6.23511	4.89926	21.2517	19.2384	22.2538	9.58041e-75	2.09002e-73
ENSMUSG00000021185	9030617O03Rik	RIKEN cDNA 9030617O03 gene	2.11514	0.104377	4.9938	18.8898	4.99687	5.16123	4.82332	16.7022	20.0043	19.963	2.65412e-91	7.50012e-90
ENSMUSG00000036833	Pnpla7	patatin-like phospholipase domain containing 7	2.11331	0.127025	2.75211	10.3812	2.43045	3.18377	2.64212	10.481	10.76	9.90265	3.76145e-62	6.67317e-61
ENSMUSG00000021959	Lats2	large tumor suppressor 2	2.11153	0.179499	1.29921	4.92287	1.32034	1.06646	1.51084	5.19366	5.07075	4.50421	6.02183e-32	5.16219e-31
ENSMUSG00000027995	Tlr2	toll-like receptor 2	2.11115	0.112533	1.92555	7.25846	1.81728	2.10174	1.85763	6.82182	7.54259	7.41099	1.59493e-78	3.7195e-77
ENSMUSG00000039456	Morc3	microrchidia 3	2.11009	0.107042	9.15555	34.5208	8.36733	9.27524	9.82407	33.8334	34.7662	34.9627	1.67392e-86	4.40055e-85
ENSMUSG00000021068	Nin	ninein	2.10718	0.146879	2.78283	10.4834	2.42336	2.87958	3.04555	10.2841	11.2114	9.95472	1.12204e-46	1.42242e-45
ENSMUSG00000097523	1700022N22Rik	RIKEN cDNA 1700022N22 gene	2.10585	0.709879	0.216432	0.835279	0.432044	0.168522	0.0487301	0.872152	0.743393	0.890292	0.00301227	0.00532699
ENSMUSG00000030844	Rgs10	regulator of G-protein signalling 10	2.10527	0.183398	19.5665	73.465	19.8847	24.4847	14.3302	61.9199	87.762	70.7131	1.67795e-30	1.37415e-29
ENSMUSG00000025993	Slc40a1	solute carrier family 40 (iron-regulated transporter), member 1	2.10396	0.717644	5.32041	20.6826	5.84545	4.83112	5.28466	40.2407	7.05383	14.7533	0.00337041	0.00592731
ENSMUSG00000022123	Scel	sciellin	2.10262	0.153528	6.41026	24.0881	6.64712	5.97475	6.6089	20.9427	25.581	25.7408	1.08339e-42	1.24873e-41
ENSMUSG00000034189	Hsdl1	hydroxysteroid dehydrogenase like 1	2.10056	0.120329	3.15397	11.7825	3.31169	3.36923	2.78098	11.1335	11.5286	12.6854	3.05354e-68	5.99783e-67
ENSMUSG00000093622			2.10048	0.383799	1.40205	5.33925	1.59127	1.44827	1.16661	3.5977	7.56977	4.85026	4.42827e-08	1.15481e-07
ENSMUSG00000005102	Eif2ak4	eukaryotic translation initiation factor 2 alpha kinase 4	2.10025	0.126975	1.94734	7.30848	1.97304	1.73652	2.13245	7.08226	7.62514	7.21805	1.87011e-61	3.27755e-60
ENSMUSG00000064267	Hvcn1	hydrogen voltage-gated channel 1	2.09796	0.11697	7.47365	27.867	7.39863	7.86607	7.15627	30.748	25.4552	27.3978	6.18823e-72	1.29154e-70
ENSMUSG00000058331	Zfp85	zinc finger protein 85	2.09661	0.229639	0.985616	3.70049	0.695879	1.15466	1.10631	3.15733	3.90399	4.04014	6.84779e-20	3.69675e-19
ENSMUSG00000030760	Acer3	alkaline ceramidase 3	2.09538	0.115183	3.78687	14.0882	3.4982	4.53418	3.32821	13.8395	14.4562	13.9689	6.00888e-74	1.29246e-72
ENSMUSG00000087142			2.09491	0.3157	0.700887	2.64096	0.861328	0.570125	0.671209	2.32674	2.85311	2.74302	3.22809e-11	1.05189e-10
ENSMUSG00000017718	Afmid	arylformamidase	2.09432	0.308915	0.419053	1.58174	0.444275	0.308075	0.504808	1.37117	1.30571	2.06834	1.20506e-11	4.0333e-11
ENSMUSG00000030352	Tspan9	tetraspanin 9	2.09361	0.143303	1.80462	6.71697	2.1857	1.62688	1.60128	6.94941	6.85186	6.34964	2.43557e-48	3.23245e-47
ENSMUSG00000097560			2.0907	0.765988	0.0661081	0.255003	0.109902	0.0685889	0.0198333	0.198782	0.24917	0.317058	0.00634461	0.0107918
ENSMUSG00000097507			2.0892	0.942021	0.0241155	0.0983434	0.0328387	0	0.0395079	0.0989934	0.0531798	0.142857	0.0265697	0.0417676
ENSMUSG00000005667	Mthfd2	methylenetetrahydrofolate dehydrogenase (NAD+ dependent), methenyltetrahydrofolate cyclohydrolase	2.08879	0.106366	9.30708	34.5573	9.38425	9.83744	8.69955	30.5471	37.9184	35.2064	7.36252e-86	1.90664e-84
ENSMUSG00000026938	Fcna	ficolin A	2.08686	0.754346	4.72701	18.1882	4.93255	5.27552	3.97296	36.6513	6.16015	11.753	0.00566702	0.00970136
ENSMUSG00000087271			2.08599	0.528812	0.210635	0.801957	0.226066	0.176357	0.229481	0.784923	0.961005	0.659944	7.99112e-05	0.00016389
ENSMUSG00000055485	Soga1	suppressor of glucose, autophagy associated 1	2.08542	0.294053	0.734004	2.75246	0.657317	0.450741	1.09395	2.97855	2.72033	2.5585	1.32196e-12	4.68101e-12
ENSMUSG00000086998			2.08373	0.713433	0.189898	0.73676	0.12849	0.267297	0.173907	0.788507	0.936358	0.485416	0.00349238	0.00612897
ENSMUSG00000082319			2.08251	0.302826	0.296588	1.09448	0.244716	0.424236	0.220811	1.00117	1.08322	1.19905	6.11653e-12	2.08308e-11
ENSMUSG00000030123	Plxnd1	plexin D1	2.08231	0.0798755	4.0201	14.8355	4.34622	4.00752	3.70657	14.7324	15.2169	14.5574	8.09561e-150	4.83248e-148
ENSMUSG00000025232	Hexa	hexosaminidase A	2.08056	0.126612	17.4541	64.3286	17.9439	19.8389	14.5794	60.622	66.5627	65.8012	1.11872e-60	1.92948e-59
ENSMUSG00000031749	St3gal2	ST3 beta-galactoside alpha-2,3-sialyltransferase 2	2.07854	0.117542	2.29786	8.47015	2.45627	2.11096	2.32636	8.79989	7.94139	8.66919	5.62705e-70	1.13969e-68
ENSMUSG00000031609	Sap30	sin3 associated polypeptide	2.07787	0.173878	10.5036	38.8057	10.8889	10.6499	9.97188	30.1514	40.7419	45.5239	6.47739e-33	5.73794e-32
ENSMUSG00000033697	Arhgap39	Rho GTPase activating protein 39	2.07673	0.127927	2.47271	9.10238	2.51863	2.5578	2.3417	8.48658	9.25293	9.56762	2.91178e-59	4.90817e-58
ENSMUSG00000003037	Rab8a	RAB8A, member RAS oncogene family	2.07226	0.0685838	31.5023	115.565	30.4216	32.8159	31.2693	110.026	121.944	114.723	1.50692e-200	1.47997e-198
ENSMUSG00000058706	0610030E20Rik	RIKEN cDNA 0610030E20 gene	2.06883	0.118923	2.75219	10.0571	2.64525	3.11258	2.49873	10.1671	10.3346	9.66972	8.77951e-68	1.70774e-66
ENSMUSG00000036478	Btg1	B cell translocation gene 1, anti-proliferative	2.0667	0.105489	40.599	148.288	39.0389	40.6779	42.0802	164.559	139.821	140.486	1.82543e-85	4.70849e-84
ENSMUSG00000023927	Satb1	special AT-rich sequence binding protein 1	2.06634	0.178679	4.73501	17.2863	4.83914	5.40345	3.96244	18.312	16.8304	16.7165	6.22998e-31	5.18521e-30
ENSMUSG00000046688	Tifa	TRAF-interacting protein with forkhead-associated domain	2.0653	0.125853	7.49638	27.3855	7.32091	8.07137	7.09685	23.7249	27.4642	30.9676	1.61074e-60	2.77073e-59
ENSMUSG00000006527	Sfmbt1	Scm-like with four mbt domains 1	2.06408	0.138759	1.97239	7.20469	1.99544	1.88733	2.03441	7.19058	6.94211	7.48138	4.76834e-50	6.60111e-49
ENSMUSG00000022089	Bin3	bridging integrator 3	2.06302	0.129578	15.1825	55.4061	15.6112	16.0519	13.8844	45.6254	59.5267	61.0662	4.52689e-57	7.28613e-56
ENSMUSG00000019927	Ube2d1	ubiquitin-conjugating enzyme E2D 1	2.05952	0.101562	4.91851	17.8787	5.03177	5.0194	4.70435	18.2178	18.9283	16.49	1.99229e-91	5.64215e-90
ENSMUSG00000000982	Ccl3	chemokine (C-C motif) ligand 3	2.05706	0.272525	4.36579	15.8662	4.9487	4.99141	3.15728	18.6637	18.4971	10.4379	4.4148e-14	1.71877e-13
ENSMUSG00000083122			2.05536	0.893192	0.131726	0.52144	0.322442	0	0.072736	0.468648	0.652713	0.442959	0.0213837	0.0340561
ENSMUSG00000038910	Plcl2	phospholipase C-like 2	2.05389	0.117106	4.51701	16.3768	4.29225	4.59243	4.66633	16.0253	16.344	16.761	7.26201e-69	1.43946e-67
ENSMUSG00000044768	D1Ertd622e	DNA segment, Chr 1, ERATO Doi 622, expressed	2.05044	0.115392	3.97138	14.3898	3.86734	3.95424	4.09257	12.6042	16.2072	14.3582	1.21984e-70	2.49588e-69
ENSMUSG00000021733	Slc4a7	solute carrier family 4, sodium bicarbonate cotransporter, member 7	2.05014	0.174825	4.61963	16.7656	4.40472	3.77305	5.68112	17.3665	17.9167	15.0137	9.29093e-32	7.92027e-31
ENSMUSG00000047789	Slc38a9	solute carrier family 38, member 9	2.04886	0.153899	0.628238	2.26933	0.688049	0.568067	0.628598	2.41398	2.07528	2.31874	1.94402e-40	2.11961e-39
ENSMUSG00000043964	Orai3	ORAI calcium release-activated calcium modulator 3	2.04871	0.110522	6.34038	22.8426	7.11789	6.28754	5.61573	22.9205	21.4319	24.1755	1.04396e-76	2.35444e-75
ENSMUSG00000074813			2.04798	0.30924	1.13576	4.10467	1.08752	1.46112	0.85863	3.60037	3.88924	4.82439	3.52867e-11	1.14682e-10
ENSMUSG00000039853	Trim14	tripartite motif-containing 14	2.04777	0.194824	1.39993	5.0894	1.501	1.00582	1.69297	5.31417	5.36403	4.58999	7.70083e-26	5.4022e-25
ENSMUSG00000015937	H2afy	H2A histone family, member Y	2.04761	0.0779526	29.3784	105.96	28.9223	30.708	28.5047	99.1523	115.535	103.193	4.53161e-152	2.7816e-150
ENSMUSG00000005947	Itgae	integrin alpha E, epithelial-associated	2.0469	0.161847	1.66928	6.02307	1.74271	1.58481	1.68031	6.81236	5.75728	5.49955	1.1601e-36	1.15504e-35
ENSMUSG00000028463	Car9	carbonic anhydrase 9	2.04666	0.212077	0.763965	2.75362	0.889583	0.78749	0.614823	2.50643	2.88123	2.87319	4.88947e-22	2.92805e-21
ENSMUSG00000025742	Prps2	phosphoribosyl pyrophosphate synthetase 2	2.04589	0.102121	4.73316	17.0696	5.13431	4.47909	4.58607	15.8944	18.6409	16.6735	2.78504e-89	7.6621e-88
ENSMUSG00000056708	Ier5	immediate early response 5	2.04509	0.116352	19.5914	70.6686	20.4564	16.954	21.3637	69.8534	72.7974	69.3551	3.71417e-69	7.39028e-68
ENSMUSG00000024507	Hsd17b4	hydroxysteroid (17-beta) dehydrogenase 4	2.0424	0.0823447	18.4259	66.2604	19.0736	17.9252	18.2789	62.0106	71.2834	65.4872	8.30148e-136	4.28679e-134
ENSMUSG00000056899	Immp2l	IMP2 inner mitochondrial membrane peptidase-like (S. cerevisiae)	2.03956	0.300902	2.7403	9.82676	2.67061	3.9237	1.62657	8.58258	8.97409	11.9236	1.21724e-11	4.0725e-11
ENSMUSG00000029647	Pan3	PAN3 poly(A) specific ribonuclease subunit	2.03899	0.0983795	4.69015	16.8045	4.51933	4.93079	4.62033	17.2394	16.8364	16.3377	2.02989e-95	6.11456e-94
ENSMUSG00000035863	Palm	paralemmin	2.03594	0.161862	1.48008	5.30165	1.64657	1.41221	1.38146	5.41148	5.8008	4.69266	2.78342e-36	2.74087e-35
ENSMUSG00000034708	Grn	granulin	2.03381	0.153725	19.0153	67.8514	21.1413	19.0286	16.8762	78.5364	67.3472	57.6705	5.87128e-40	6.32998e-39
ENSMUSG00000091183	Gm5141	predicted gene 5141	2.03293	0.278475	0.672695	2.40294	0.702971	0.799745	0.51537	2.21373	2.49027	2.50483	2.87257e-13	1.05864e-12
ENSMUSG00000034445	Cyb561a3	cytochrome b561 family, member A3	2.03264	0.112699	17.2807	61.7141	18.3916	16.293	17.1576	62.255	63.6483	59.2391	1.01586e-72	2.14426e-71
ENSMUSG00000038225	Primpol	primase and polymerase (DNA-directed)	2.03226	0.145622	1.96075	7.00618	1.88391	2.07066	1.9277	6.1663	6.888	7.96425	2.90453e-44	3.47715e-43
ENSMUSG00000030206	Gsg1	germ cell-specific gene 1	2.03187	0.31	0.807165	2.90075	0.644431	0.977528	0.799535	2.1508	3.0656	3.48586	5.58518e-11	1.78794e-10
ENSMUSG00000040669	Phc1	polyhomeotic-like 1 (Drosophila)	2.03153	0.109006	4.50381	16.0782	4.72603	4.10279	4.68261	16.4034	15.6749	16.1562	1.616e-77	3.7023e-76
ENSMUSG00000020553	Pctp	phosphatidylcholine transfer protein	2.03147	0.184522	1.27703	4.57578	1.22337	1.19935	1.40838	4.53264	4.64545	4.54926	3.44319e-28	2.63798e-27
ENSMUSG00000030745	Il21r	interleukin 21 receptor	2.03074	0.168925	4.6602	16.5658	4.90558	5.37752	3.69749	18.4155	15.4127	15.8692	2.73776e-33	2.44855e-32
ENSMUSG00000096292			2.02844	0.937242	0.057874	0.221749	0.128922	0.0446995	0	0.249841	0.20878	0.206627	0.0304437	0.0474675
ENSMUSG00000079426	Arpc4	actin related protein 2/3 complex, subunit 4	2.02837	0.108851	20.9047	74.409	22.4342	21.6506	18.6294	64.6576	79.4354	79.1339	1.69252e-77	3.87418e-76
ENSMUSG00000062524	Ncr1	natural cytotoxicity triggering receptor 1	2.02825	0.823292	0.0830658	0.311081	0.076836	0.079921	0.0924405	0.612151	0.145169	0.175925	0.0137555	0.0224775
ENSMUSG00000051652	Lrrc3	leucine rich repeat containing 3	2.02817	0.218021	0.492643	1.76549	0.454559	0.500622	0.522748	1.6927	2.16507	1.4387	1.37046e-20	7.66714e-20
ENSMUSG00000090641	Zfp712	zinc finger protein 712	2.02339	0.255977	0.594239	2.12485	0.607624	0.461475	0.713619	2.14322	1.95238	2.27895	2.68799e-15	1.12472e-14
ENSMUSG00000041538	H2-Ob	histocompatibility 2, O region beta locus	2.02282	0.0938165	20.8748	73.917	22.5926	21.4569	18.5748	72.3506	74.3582	75.0422	4.1303e-103	1.39062e-101
ENSMUSG00000040323			2.02072	0.701297	0.0609216	0.226178	0.0754481	0.0392387	0.0680781	0.304609	0.244365	0.12956	0.00395903	0.00690971
ENSMUSG00000028189	Ctbs	chitobiase, di-N-acetyl-	2.01826	0.130202	1.6403	5.79837	1.64175	1.66636	1.61279	5.56776	5.60685	6.2205	3.41883e-54	5.21257e-53
ENSMUSG00000062526	Mppe1	metallophosphoesterase 1	2.0174	0.0983032	5.03717	17.8069	5.0748	4.9412	5.09551	16.9578	17.7496	18.7132	1.36298e-93	3.99919e-92
ENSMUSG00000004207	Psap	prosaposin	2.01601	0.161463	256.979	907.987	282.469	255.917	232.55	887.76	1133.47	702.735	8.91726e-36	8.5924e-35
ENSMUSG00000041235	Chd7	chromodomain helicase DNA binding protein 7	2.01451	0.186863	2.47184	8.74982	2.08016	2.21046	3.12489	9.39397	8.37007	8.48543	4.24745e-27	3.11919e-26
ENSMUSG00000006310	Zbtb32	zinc finger and BTB domain containing 32	2.01234	0.328774	0.8086	2.85411	1.03545	0.650699	0.739654	3.74845	1.7467	3.06718	9.31496e-10	2.74274e-09
ENSMUSG00000025283	Sat1	spermidine/spermine N1-acetyl transferase 1	2.01201	0.165539	130.792	459.97	131.239	151.532	109.603	433.581	389.91	556.42	5.43973e-34	4.97276e-33
ENSMUSG00000082838			2.01196	0.568497	0.55766	2.02727	0.736345	0.382955	0.55368	2.37829	2.18617	1.51735	0.000401508	0.000775715
ENSMUSG00000043740	B430306N03Rik	RIKEN cDNA B430306N03 gene	2.00963	0.464454	0.247533	0.876066	0.32579	0.209303	0.207505	1.49792	0.465523	0.664758	1.51253e-05	3.28399e-05
ENSMUSG00000028673	Fuca1	fucosidase, alpha-L- 1, tissue	2.00941	0.10763	17.8288	62.6775	17.7423	18.9278	16.8164	54.0724	71.4009	62.5593	8.73569e-78	2.01021e-76
ENSMUSG00000001918	Slc1a5	solute carrier family 1 (neutral amino acid transporter), member 5	2.00769	0.132679	2.4289	8.53231	2.52356	2.2276	2.53553	9.11121	8.30598	8.17974	9.96913e-52	1.43983e-50
ENSMUSG00000087070	Gm12505	predicted gene 12505	2.00404	0.520023	0.358136	1.28584	0.505812	0.157836	0.410762	1.53568	1.10582	1.21602	0.000116317	0.000235548
ENSMUSG00000021115	Vrk1	vaccinia related kinase 1	2.004	0.0865214	10.0583	35.2248	10.4904	9.87289	9.81151	31.3869	37.2683	37.0192	1.10203e-118	4.65609e-117
ENSMUSG00000057842	Zfp595	zinc finger protein 595	2.00258	0.192422	0.792536	2.78347	0.805897	0.684915	0.886797	2.80609	2.59426	2.95005	2.29805e-25	1.57724e-24
ENSMUSG00000020152	Actr2	ARP2 actin-related protein 2	2.00221	0.0718621	69.3915	242.51	70.548	69.355	68.2714	232.901	259.387	235.243	7.75382e-171	5.59005e-169
ENSMUSG00000097779			1.99918	0.282228	1.07448	3.74166	1.18609	1.15325	0.884098	4.46382	3.00643	3.75472	1.40506e-12	4.96848e-12
ENSMUSG00000035212	Leprot	leptin receptor overlapping transcript	1.99467	0.0623652	29.6671	103.093	29.2117	30.5734	29.2161	100.396	105.067	103.817	1.83421e-224	2.28407e-222
ENSMUSG00000063506	Arhgap22	Rho GTPase activating protein 22	1.99273	0.132207	3.84063	13.3028	4.07089	4.20365	3.24735	13.9297	13.6388	12.3399	2.44268e-51	3.48729e-50
ENSMUSG00000026773	Pfkfb3	6-phosphofructo-2-kinase/fructose-2,6-biphosphatase 3	1.99248	0.162661	9.80656	34.0715	9.48189	9.35219	10.5856	38.8715	31.0894	32.2536	1.69538e-34	1.5708e-33
ENSMUSG00000045176	Borcs6	BLOC-1 related complex subunit 6	1.99148	0.160558	2.22109	7.70594	2.20985	2.21017	2.24323	8.09833	6.93371	8.08579	2.50182e-35	2.38071e-34
ENSMUSG00000031875	Cmtm3	CKLF-like MARVEL transmembrane domain containing 3	1.98991	0.140456	4.00026	13.8708	4.26497	3.84471	3.89111	14.0967	13.9095	13.6061	1.45682e-45	1.80291e-44
ENSMUSG00000087560			1.98985	0.292097	2.15566	7.50384	2.1448	2.45035	1.87183	5.49649	6.29187	10.7232	9.60626e-12	3.23348e-11
ENSMUSG00000020476	Dbnl	drebrin-like	1.98975	0.0846534	41.1071	142.514	40.7258	42.2048	40.3907	129.006	157.154	141.382	3.65607e-122	1.61003e-120
ENSMUSG00000030720	Cln3	ceroid lipofuscinosis, neuronal 3, juvenile (Batten, Spielmeyer-Vogt disease)	1.98941	0.142618	2.6616	9.19109	2.89296	2.93451	2.15733	9.3902	8.68263	9.50045	3.18271e-44	3.80318e-43
ENSMUSG00000087422			1.98908	0.835021	0.169589	0.617362	0.11656	0.18186	0.210348	0.489414	0.80223	0.560441	0.0172155	0.0277378
ENSMUSG00000030691	Fchsd2	FCH and double SH3 domains 2	1.98892	0.139462	5.57187	19.3107	5.68482	5.58757	5.44323	19.3438	20.742	17.8463	3.80666e-46	4.76308e-45
ENSMUSG00000078995	Zfp456	zinc finger protein 456	1.98848	0.259857	0.322934	1.1221	0.352646	0.289583	0.326572	1.133	0.939283	1.294	1.97532e-14	7.85482e-14
ENSMUSG00000021794	Glud1	glutamate dehydrogenase 1	1.98459	0.085062	33.8757	116.999	34.6823	34.4666	32.4781	104.536	125.827	120.634	2.14658e-120	9.26483e-119
ENSMUSG00000017760	Ctsa	cathepsin A	1.98266	0.20347	26.5929	91.8131	29.2854	27.0682	23.4249	90.3196	87.0538	98.0657	1.95221e-22	1.18877e-21
ENSMUSG00000022228	Zscan26	zinc finger and SCAN domain containing 26	1.9818	0.140156	4.85858	16.7686	4.44317	4.78127	5.35129	17.3387	16.31	16.6571	2.15263e-45	2.65392e-44
ENSMUSG00000058925	1700011I03Rik	RIKEN cDNA 1700011I03 gene	1.98052	0.393272	0.861529	2.97481	1.24735	0.82564	0.511594	2.56376	2.90757	3.45311	4.75349e-07	1.15686e-06
ENSMUSG00000047735	Samd9l	sterile alpha motif domain containing 9-like	1.97952	0.136934	9.08412	31.3313	8.05461	8.81148	10.3863	30.9305	33.6336	29.4298	2.29664e-47	2.96196e-46
ENSMUSG00000018168	Ikzf3	IKAROS family zinc finger 3	1.97936	0.284372	2.21987	7.65667	2.18586	2.35143	2.12232	9.51357	6.89124	6.56519	3.39162e-12	1.17412e-11
ENSMUSG00000026504	Sdccag8	serologically defined colon cancer antigen 8	1.97751	0.120992	5.42209	18.6171	5.11649	6.30051	4.84927	16.3674	19.5039	19.98	4.78991e-60	8.17457e-59
ENSMUSG00000005621	Zfp592	zinc finger protein 592	1.97499	0.125718	2.28983	7.86476	2.26161	2.07951	2.52837	8.5724	7.71591	7.30595	1.29902e-55	2.03419e-54
ENSMUSG00000037697	Ddhd1	DDHD domain containing 1	1.97312	0.152047	6.47018	22.1864	6.4937	5.92006	6.99678	24.0334	19.8197	22.7061	1.65169e-38	1.72569e-37
ENSMUSG00000029213	Commd8	COMM domain containing 8	1.97298	0.103639	13.4955	46.2224	13.596	14.5328	12.3577	40.7001	49.701	48.2661	8.41758e-81	2.04362e-79
ENSMUSG00000095432	Zfp748	zinc finger protein 748	1.97218	0.120782	1.85399	6.3531	1.69771	1.90437	1.95989	6.32736	6.26681	6.46514	6.20127e-60	1.05555e-58
ENSMUSG00000037138	Aff3	AF4/FMR2 family, member 3	1.97164	0.230771	0.720907	2.47923	0.79638	0.550027	0.816314	3.01255	2.4865	1.93864	1.29996e-17	6.21104e-17
ENSMUSG00000035824	Tk2	thymidine kinase 2, mitochondrial	1.97141	0.118647	4.08401	13.9367	4.0364	4.53035	3.68529	14.0573	13.112	14.6407	5.36634e-62	9.51392e-61
ENSMUSG00000057506	Bloc1s2	biogenesis of lysosomal organelles complex-1, subunit 2	1.97105	0.175363	15.8816	54.369	15.002	18.8703	13.7726	42.8201	53.4269	66.8601	2.59989e-29	2.05919e-28
ENSMUSG00000056608	Chd9	chromodomain helicase DNA binding protein 9	1.9707	0.220477	3.82215	13.1369	3.68497	2.99264	4.78885	14.3636	12.6348	12.4124	3.95107e-19	2.0521e-18
ENSMUSG00000032249	Anp32a	acidic (leucine-rich) nuclear phosphoprotein 32 family, member A	1.96896	0.0882954	54.5174	186.205	51.609	57.9032	54.04	180.081	205.01	173.525	3.72529e-110	1.39103e-108
ENSMUSG00000085791			1.96719	0.457326	1.1201	3.94191	1.10029	0.572231	1.68777	4.05129	3.92003	3.85442	1.69645e-05	3.66435e-05
ENSMUSG00000032405	Pias1	protein inhibitor of activated STAT 1	1.96713	0.114252	5.99248	20.4603	5.82047	5.84753	6.30945	20.7113	20.6934	19.9763	1.96314e-66	3.74031e-65
ENSMUSG00000027878	Notch2	notch 2	1.96662	0.189396	6.38613	21.8479	6.50922	4.97367	7.6755	25.1603	21.5929	18.7905	2.94272e-25	2.00911e-24
ENSMUSG00000060275	Nrg2	neuregulin 2	1.96588	0.333658	0.353728	1.21713	0.395531	0.331783	0.333868	1.21157	1.46703	0.972802	3.8179e-09	1.07526e-08
ENSMUSG00000050106	Tmc8	transmembrane channel-like gene family 8	1.965	0.350394	0.492272	1.6771	0.377861	0.669611	0.429345	2.10639	1.0312	1.89373	2.04724e-08	5.46196e-08
ENSMUSG00000002428	Hltf	helicase-like transcription factor	1.96446	0.0811561	8.67684	29.5647	8.87121	8.41557	8.74374	27.4348	30.7974	30.4621	1.92665e-129	9.28572e-128
ENSMUSG00000004933	Matk	megakaryocyte-associated tyrosine kinase	1.96343	0.140261	2.02198	6.88081	2.13078	1.98936	1.94581	6.9153	6.91169	6.81544	1.59247e-44	1.91966e-43
ENSMUSG00000058317	Ube2e2	ubiquitin-conjugating enzyme E2E 2	1.96333	0.115466	8.74243	29.7475	9.29002	8.74895	8.18834	27.3409	30.6118	31.2898	7.72528e-65	1.43204e-63
ENSMUSG00000097403	9230116N13Rik	RIKEN cDNA 9230116N13 gene	1.96141	0.368478	0.281544	0.959609	0.255631	0.341865	0.247136	0.908219	0.754028	1.21658	1.02074e-07	2.59939e-07
ENSMUSG00000026849	Tor1a	torsin family 1, member A (torsin A)	1.96083	0.169674	9.18303	31.1848	9.6858	10.6951	7.16824	25.3352	32.414	35.805	6.84506e-31	5.67897e-30
ENSMUSG00000023915	Tnfrsf21	tumor necrosis factor receptor superfamily, member 21	1.96016	0.15518	5.5894	19.012	5.73399	4.96468	6.06953	21.0029	20.598	15.4352	1.41486e-36	1.40493e-35
ENSMUSG00000030446	Zfp273	zinc finger protein 273	1.95952	0.276253	0.486976	1.65305	0.478824	0.564455	0.417649	1.54653	1.53791	1.87471	1.31045e-12	4.64277e-12
ENSMUSG00000035596	Mboat7	membrane bound O-acyltransferase domain containing 7	1.95767	0.0981187	3.75856	12.747	4.01143	3.42993	3.8343	12.8832	12.6162	12.7417	1.43801e-88	3.89851e-87
ENSMUSG00000052403			1.95366	0.879668	0.114889	0.41678	0.0850258	0.0294799	0.23016	0.622475	0.160642	0.467222	0.026357	0.0414683
ENSMUSG00000018930	Ccl4	chemokine (C-C motif) ligand 4	1.95266	0.237972	1.95581	6.62572	2.49465	1.74999	1.62279	7.38279	7.23423	5.26014	2.29792e-16	1.02583e-15
ENSMUSG00000056019	Zfp709	zinc finger protein 709	1.95213	0.222491	0.875539	2.974	0.825138	0.803485	0.997995	2.72178	2.71515	3.48506	1.72455e-18	8.66304e-18
ENSMUSG00000067017			1.95052	0.858612	0.0267173	0.0958655	0.0401924	0.0278707	0.0120887	0.0519263	0.0976328	0.138037	0.0231036	0.0366219
ENSMUSG00000055817	Mta3	metastasis associated 3	1.95014	0.0824457	12.1112	40.8363	12.0217	12.056	12.2558	40.4236	42.5584	39.5271	1.08409e-123	4.84788e-122
ENSMUSG00000027452	Acss1	acyl-CoA synthetase short-chain family member 1	1.94607	0.126425	2.77943	9.34306	3.29137	2.63093	2.41599	8.83267	10.1461	9.05041	1.82106e-53	2.74753e-52
ENSMUSG00000037674	Rfx7	regulatory factor X, 7	1.94554	0.183226	4.47656	15.0976	4.37161	3.72945	5.32863	15.9899	14.7761	14.5266	2.45081e-26	1.75426e-25
ENSMUSG00000029098	Acox3	acyl-Coenzyme A oxidase 3, pristanoyl	1.94525	0.124967	6.7461	22.6499	7.40567	6.87161	5.96103	23.0919	25.0464	19.8115	1.23737e-54	1.90555e-53
ENSMUSG00000055150	Zfp78	zinc finger protein 78	1.94492	0.367577	0.510876	1.71663	0.422956	0.750482	0.35919	1.51073	1.57135	2.06783	1.21526e-07	3.077e-07
ENSMUSG00000048897	Zfp710	zinc finger protein 710	1.94265	0.0826766	7.49471	25.125	7.93251	7.17364	7.37798	25.8385	25.399	24.1374	4.38435e-122	1.92423e-120
ENSMUSG00000085788			1.94246	0.464902	0.166367	0.567885	0.140829	0.146484	0.211788	0.727774	0.481466	0.494415	2.93809e-05	6.23149e-05
ENSMUSG00000049086	Bmyc	brain expressed myelocytomatosis oncogene	1.94155	0.126306	9.76884	32.6767	9.53826	11.2029	8.56534	31.8096	34.81	31.4104	2.53066e-53	3.80272e-52
ENSMUSG00000052056	Zfp217	zinc finger protein 217	1.94155	0.174184	7.01734	23.5855	6.78914	6.09494	8.16793	25.0736	23.1343	22.5488	7.44493e-29	5.81867e-28
ENSMUSG00000070873	Lilra5	leukocyte immunoglobulin-like receptor, subfamily A (with TM domain), member 5	1.94026	0.5247	0.650209	2.19788	0.689909	0.736493	0.524224	3.95231	0.970248	1.67107	0.000217429	0.000429478
ENSMUSG00000039981	Zc3h12d	zinc finger CCCH type containing 12D	1.93888	0.0928655	4.15298	13.8915	4.28458	4.03819	4.13616	13.8869	13.9529	13.8347	8.42579e-97	2.61682e-95
ENSMUSG00000092482			1.93855	0.45028	0.301044	1.02453	0.390429	0.261067	0.251636	0.882721	1.3097	0.88116	1.66824e-05	3.60641e-05
ENSMUSG00000015755	Tab2	TGF-beta activated kinase 1/MAP3K7 binding protein 2	1.93227	0.13239	22.6725	75.6596	22.362	19.8773	25.7781	75.4111	76.8867	74.6808	3.00786e-48	3.97778e-47
ENSMUSG00000028266	Lmo4	LIM domain only 4	1.93137	0.106928	14.9776	49.8213	13.8339	16.9188	14.18	45.1114	51.0105	53.3421	6.30434e-73	1.33396e-71
ENSMUSG00000051185	Fam174a	family with sequence similarity 174, member A	1.93125	0.102044	8.29238	27.5777	8.43215	8.52497	7.92001	25.7555	26.5453	30.4324	7.01113e-80	1.67099e-78
ENSMUSG00000001029	Icam2	intercellular adhesion molecule 2	1.93061	0.313588	1.24638	4.14133	1.49337	1.49119	0.754594	4.09021	4.08709	4.24668	7.43562e-10	2.20108e-09
ENSMUSG00000001642	Akr1b3	aldo-keto reductase family 1, member B3 (aldose reductase)	1.92912	0.124399	4.32914	14.3776	4.58914	4.56533	3.83295	12.5039	14.3586	16.2702	3.08616e-54	4.71363e-53
ENSMUSG00000005338	Cadm3	cell adhesion molecule 3	1.92892	0.253933	3.99531	13.3152	4.35469	3.92623	3.70501	13.4941	12.8742	13.5772	3.04938e-14	1.19938e-13
ENSMUSG00000085823			1.92747	0.328159	1.60731	5.34015	1.4432	2.1579	1.22083	4.92354	5.14905	5.94787	4.26424e-09	1.19669e-08
ENSMUSG00000090103			1.92733	0.447728	0.868882	2.93142	1.07606	0.559634	0.97095	3.41761	1.7426	3.63406	1.67214e-05	3.61455e-05
ENSMUSG00000015733	Capza2	capping protein (actin filament) muscle Z-line, alpha 2	1.92496	0.081613	60.1913	199.45	61.0265	61.7767	57.7706	176.798	210.781	210.77	5.30974e-123	2.35419e-121
ENSMUSG00000041471	Fam35a	family with sequence similarity 35, member A	1.92433	0.112545	2.44151	8.09476	2.32229	2.41553	2.58671	8.27584	8.12434	7.88411	1.52822e-65	2.86967e-64
ENSMUSG00000020189	Osbpl8	oxysterol binding protein-like 8	1.92392	0.16592	5.5811	18.5338	5.33232	4.74453	6.66645	19.6643	18.337	17.6	4.34576e-31	3.63208e-30
ENSMUSG00000032217	Rnf111	ring finger 111	1.92367	0.146244	5.00162	16.5768	4.92748	4.56218	5.5152	17.7448	14.9873	16.9985	1.61642e-39	1.72768e-38
ENSMUSG00000025026	Add3	adducin 3 (gamma)	1.92304	0.0938029	9.18984	30.4128	9.55554	8.63512	9.37885	30.8576	30.5306	29.8502	2.11623e-93	6.18149e-92
ENSMUSG00000072770	Acrbp	proacrosin binding protein	1.92267	0.5128	0.30267	1.0079	0.183011	0.486472	0.238526	1.15593	0.526884	1.34088	0.000177294	0.000352933
ENSMUSG00000087443			1.92258	0.445277	0.558922	1.86111	0.341874	0.762002	0.572889	2.4608	1.34455	1.77798	1.57644e-05	3.41675e-05
ENSMUSG00000043391	2510009E07Rik	RIKEN cDNA 2510009E07 gene	1.92045	0.203641	1.98294	6.56639	1.87594	1.70446	2.36843	8.15214	5.61359	5.93345	4.07751e-21	2.33439e-20
ENSMUSG00000090054			1.91968	0.417647	0.904707	3.0124	1.04573	1.08772	0.580666	2.07851	3.25671	3.70199	4.29812e-06	9.72551e-06
ENSMUSG00000019179	Mdh2	malate dehydrogenase 2, NAD (mitochondrial)	1.91919	0.11449	119.367	393.867	125.1	124.679	108.324	353.142	401.325	427.134	4.55242e-63	8.17677e-62
ENSMUSG00000090215	Trim34b	tripartite motif-containing 34B	1.91893	0.471643	0.171523	0.574753	0.187237	0.175279	0.152052	0.641033	0.697397	0.38583	4.72928e-05	9.8641e-05
ENSMUSG00000087088			1.91731	0.506668	0.30154	0.996207	0.307962	0.448457	0.148202	1.22013	0.78133	0.987158	0.000154233	0.000308727
ENSMUSG00000039164	Naif1	nuclear apoptosis inducing factor 1	1.91381	0.129484	1.07018	3.52142	1.054	1.07919	1.07735	3.44151	3.55377	3.56898	1.96316e-49	2.68065e-48
ENSMUSG00000026600	Soat1	sterol O-acyltransferase 1	1.9129	0.115348	7.37983	24.2631	8.00208	6.5921	7.54532	25.2873	25.2631	22.2388	9.12853e-62	1.6118e-60
ENSMUSG00000073489	Ifi204	interferon activated gene 204	1.91084	0.133361	6.06809	19.937	5.25148	6.78814	6.16465	18.9925	22.9811	17.8373	1.456e-46	1.8413e-45
ENSMUSG00000053600	Zfp472	zinc finger protein 472	1.90597	0.170942	2.07741	6.79697	1.88549	2.29644	2.05029	6.22519	6.32865	7.83708	7.17776e-29	5.61323e-28
ENSMUSG00000000420	Galnt1	UDP-N-acetyl-alpha-D-galactosamine:polypeptide N-acetylgalactosaminyltransferase 1	1.90533	0.0675266	29.8317	97.4723	30.9731	29.599	28.9231	92.9942	102.876	96.5469	3.71813e-175	2.79677e-173
ENSMUSG00000032673	Prorsd1	prolyl-tRNA synthetase domain containing 1	1.90514	0.144223	4.85671	15.8813	4.70069	5.18916	4.68029	14.3682	15.9686	17.307	7.71576e-40	8.28767e-39
ENSMUSG00000000627	Sema4f	sema domain, immunoglobulin domain (Ig), TM domain, and short cytoplasmic domain	1.90412	0.199871	0.654518	2.14372	0.506034	0.789528	0.667993	2.10053	2.3674	1.96322	1.62231e-21	9.50308e-21
ENSMUSG00000024299	Adamts10	a disintegrin-like and metallopeptidase (reprolysin type) with thrombospondin type 1 motif, 10	1.90339	0.280934	0.553183	1.80677	0.529611	0.618526	0.511412	2.04068	1.36926	2.01037	1.2424e-11	4.1556e-11
ENSMUSG00000057335	Cep170	centrosomal protein 170	1.90203	0.181777	5.10232	16.6869	5.25451	4.33905	5.7134	17.3532	16.6159	16.0916	1.27054e-25	8.82256e-25
ENSMUSG00000024597	Slc12a2	solute carrier family 12, member 2	1.9005	0.11805	9.54998	31.1386	9.93072	8.38083	10.3384	32.4959	30.6377	30.2821	2.58451e-58	4.26805e-57
ENSMUSG00000046897	Zfp740	zinc finger protein 740	1.90016	0.0792892	5.52479	17.9829	5.48031	5.644	5.45006	18.1964	18.6856	17.0666	6.44758e-127	3.02351e-125
ENSMUSG00000087340			1.89969	0.44572	0.134187	0.443316	0.222616	0.0694662	0.110478	0.503313	0.45965	0.366987	2.02547e-05	4.35121e-05
ENSMUSG00000043183	Simc1	SUMO-interacting motifs containing 1	1.89603	0.194326	0.69441	2.26773	0.651541	0.578525	0.853166	2.44827	2.08451	2.27041	1.72241e-22	1.05081e-21
ENSMUSG00000029925	Tbxas1	thromboxane A synthase 1, platelet	1.89443	0.267298	0.641764	2.08139	0.780571	0.637306	0.507414	2.6621	2.14077	1.44129	1.36726e-12	4.83747e-12
ENSMUSG00000097990	Gm19557	predicted gene, 19557	1.89429	0.689218	0.049714	0.166957	0.0415442	0.0576163	0.0499814	0.223637	0.134556	0.14268	0.00598756	0.0102185
ENSMUSG00000087370	Tmem170b	transmembrane protein 170B	1.89394	0.216902	1.65582	5.38986	1.55085	1.31274	2.10386	6.57391	4.31716	5.27851	2.50633e-18	1.24889e-17
ENSMUSG00000079547	H2-DMb1	histocompatibility 2, class II, locus Mb1	1.89334	0.0866692	29.9479	97.1431	28.6421	31.1035	30.098	88.0659	106.106	97.2581	8.55833e-106	3.00187e-104
ENSMUSG00000032349	Elovl5	ELOVL family member 5, elongation of long chain fatty acids (yeast)	1.89218	0.0878448	16.8326	54.4668	17.6998	16.8643	15.9336	55.0874	56.2126	52.1004	6.56462e-103	2.20168e-101
ENSMUSG00000020814	Mxra7	matrix-remodelling associated 7	1.89204	0.273576	0.552069	1.79308	0.59393	0.55986	0.502418	1.89433	1.87857	1.60635	4.64714e-12	1.59287e-11
ENSMUSG00000042265	Trem1	triggering receptor expressed on myeloid cells 1	1.89083	0.455421	0.170327	0.5612	0.115138	0.199602	0.196239	0.479313	0.466145	0.738142	3.29839e-05	6.96332e-05
ENSMUSG00000080832			1.88753	0.342201	0.244642	0.791516	0.26286	0.273414	0.197652	0.764101	0.697646	0.912801	3.47095e-08	9.11738e-08
ENSMUSG00000052915	Msl1	male-specific lethal 1 homolog (Drosophila)	1.88338	0.100486	9.2966	29.9204	8.82844	9.76389	9.29748	29.1232	29.8766	30.7615	2.22038e-78	5.16884e-77
ENSMUSG00000056459	Zbtb25	zinc finger and BTB domain containing 25	1.88193	0.176961	0.980303	3.14318	1.06086	1.08874	0.79131	3.13404	3.26417	3.03133	2.05439e-26	1.47375e-25
ENSMUSG00000034247	Plekhm1	pleckstrin homology domain containing, family M (with RUN domain) member 1	1.87939	0.115351	1.95864	6.28581	1.9825	1.90194	1.99147	6.71405	6.05739	6.08601	1.1117e-59	1.88366e-58
ENSMUSG00000049313	Sorl1	sortilin-related receptor, LDLR class A repeats-containing	1.87885	0.168777	4.07545	13.1022	4.17741	3.36385	4.68508	15.0691	12.3205	11.9169	8.75143e-29	6.82135e-28
ENSMUSG00000035203	Epn1	epsin 1	1.87733	0.071562	15.5758	49.8781	16.4356	15.7446	14.5472	48.2631	51.528	49.8432	1.10135e-151	6.71279e-150
ENSMUSG00000030104	Edem1	ER degradation enhancer, mannosidase alpha-like 1	1.87597	0.112324	6.83564	21.8903	7.68675	6.1733	6.64688	22.6442	22.2394	20.7874	1.27935e-62	2.28214e-61
ENSMUSG00000028709	Mob3c	MOB kinase activator 3C	1.87545	0.160617	1.95888	6.29135	1.69941	1.96098	2.21626	5.83192	5.71916	7.32298	1.67978e-31	1.41895e-30
ENSMUSG00000037999	Arap2	ArfGAP with RhoGAP domain, ankyrin repeat and PH domain 2	1.87472	0.194594	6.64777	21.3111	6.82934	5.8522	7.26178	24.0241	19.4572	20.4522	5.74278e-22	3.42723e-21
ENSMUSG00000038332	Sesn1	sestrin 1	1.87393	0.136539	4.14042	13.2301	4.1672	4.22144	4.03261	13.5297	11.7658	14.3949	7.24424e-43	8.37205e-42
ENSMUSG00000018654	Ikzf1	IKAROS family zinc finger 1	1.87377	0.13997	15.5792	49.9246	16.9757	12.5506	17.2112	50.7284	51.9913	47.054	7.21304e-41	7.91761e-40
ENSMUSG00000041354	Rgl2	ral guanine nucleotide dissociation stimulator-like 2	1.87263	0.235142	2.24696	7.19118	2.09582	2.74333	1.90172	6.03904	7.02639	8.5081	1.66799e-15	7.06907e-15
ENSMUSG00000097736	9530059O14Rik	RIKEN cDNA 9530059O14 gene	1.87203	0.520437	0.0810591	0.262687	0.0962542	0.0600713	0.0868517	0.341976	0.194846	0.251239	0.000321873	0.000627074
ENSMUSG00000015889	Lta4h	leukotriene A4 hydrolase	1.87201	0.0893628	17.7059	56.4966	17.5882	19.2582	16.2714	52.5452	59.6967	57.248	1.93998e-97	6.08313e-96
ENSMUSG00000017781	Pitpna	phosphatidylinositol transfer protein, alpha	1.86969	0.0746125	33.0219	105.222	32.945	35.062	31.0588	99.8839	113.439	102.343	1.40531e-138	7.47947e-137
ENSMUSG00000046152	Fut10	fucosyltransferase 10	1.86946	0.20149	0.645269	2.0709	0.607949	0.632358	0.695498	1.83736	2.34704	2.02829	1.72374e-20	9.59383e-20
ENSMUSG00000093327	Mir5107	microRNA 5107	1.86944	0.721453	4.09761	13.4944	1.30534	5.88358	5.10392	19.1128	4.93243	16.4379	0.00956368	0.0159391
ENSMUSG00000021756	Il6st	interleukin 6 signal transducer	1.86944	0.132622	7.02177	22.4004	7.09498	6.15905	7.81129	25.2615	20.7609	21.1788	4.01565e-45	4.92514e-44
ENSMUSG00000000278	Scpep1	serine carboxypeptidase 1	1.86939	0.123547	12.8014	40.7707	14.4614	12.2122	11.7307	43.6771	41.3976	37.2374	1.01124e-51	1.45808e-50
ENSMUSG00000057396	Zfp759	zinc finger protein 759	1.86612	0.199321	1.18618	3.79064	1.44055	0.857854	1.26014	3.708	3.76641	3.89752	7.7977e-21	4.41468e-20
ENSMUSG00000032312	Csk	c-src tyrosine kinase	1.86424	0.0820814	24.0912	76.5478	25.457	22.5514	24.2652	73.7616	77.1711	78.7107	3.40422e-114	1.33834e-112
ENSMUSG00000073002	Vamp5	vesicle-associated membrane protein 5	1.86372	0.315409	1.25808	3.99966	0.882899	1.88503	1.0063	3.67711	4.0448	4.27706	3.44392e-09	9.73832e-09
ENSMUSG00000021591	Glrx	glutaredoxin	1.86277	0.126543	17.7886	56.4969	18.2197	19.0401	16.106	47.2065	64.5203	57.7638	4.75982e-49	6.44197e-48
ENSMUSG00000032870	Smap2	small ArfGAP 2	1.86162	0.115483	31.4685	99.8864	30.9483	29.1336	34.3237	101.5	100.706	97.453	1.83727e-58	3.04565e-57
ENSMUSG00000089665	Fcor	Foxo1 corepressor	1.86073	0.401936	2.63799	8.4136	2.4062	3.80862	1.69916	5.94702	9.23339	10.0604	3.6667e-06	8.3381e-06
ENSMUSG00000020715	Ern1	endoplasmic reticulum (ER) to nucleus signalling 1	1.86047	0.136107	2.59374	8.22772	2.54127	2.41968	2.82028	8.96286	8.40487	7.31543	1.55266e-42	1.78173e-41
ENSMUSG00000081104			1.85914	0.249659	4.50074	14.2243	4.92079	5.59821	2.9832	12.6154	16.0622	13.9954	9.56924e-14	3.64215e-13
ENSMUSG00000044424	LOC102638448	40S ribosomal protein S7 pseudogene	1.85834	0.643027	0.305309	0.99634	0.264525	0.412718	0.238685	0.555345	1.07094	1.36273	0.00385261	0.00673256
ENSMUSG00000054405	Dnajc8	DnaJ heat shock protein family (Hsp40) member C8	1.85692	0.0866482	70.942	224.098	70.5769	76.8361	65.4129	204.135	240.487	227.672	6.9257e-102	2.29324e-100
ENSMUSG00000030966	Trim21	tripartite motif-containing 21	1.85605	0.127156	4.07352	12.8971	3.98767	3.68851	4.54436	12.942	12.5468	13.2025	2.95109e-48	3.90468e-47
ENSMUSG00000030257	Srgap3	SLIT-ROBO Rho GTPase activating protein 3	1.8548	0.187791	1.93549	6.1379	1.969	1.5282	2.30927	6.26218	6.88664	5.26488	5.24207e-23	3.26232e-22
ENSMUSG00000066440	Zfyve26	zinc finger, FYVE domain containing 26	1.85375	0.162499	0.859746	2.71457	0.825637	0.820524	0.933076	3.06537	2.58807	2.49026	3.8249e-30	3.10599e-29
ENSMUSG00000030592	Ryr1	ryanodine receptor 1, skeletal muscle	1.85312	0.151093	0.545126	1.725	0.510964	0.474443	0.64997	1.76788	1.67108	1.73603	1.40073e-34	1.30198e-33
ENSMUSG00000045302	Preb	prolactin regulatory element binding	1.85246	0.0747636	4.02214	12.6554	4.22661	4.09772	3.74209	12.4598	12.9624	12.5441	1.56285e-135	8.02261e-134
ENSMUSG00000015947	Fcgr1	Fc receptor, IgG, high affinity I	1.85198	0.487844	0.291535	0.924482	0.443684	0.230749	0.200172	1.47125	0.347281	0.954912	0.000146903	0.000294711
ENSMUSG00000004508	Gab2	growth factor receptor bound protein 2-associated protein 2	1.85145	0.144534	3.0805	9.72266	3.13496	2.64984	3.45669	10.076	9.69355	9.39844	1.44593e-37	1.47633e-36
ENSMUSG00000031652	N4bp1	NEDD4 binding protein 1	1.85129	0.139875	3.06798	9.68192	3.11339	2.63504	3.4555	9.97551	9.6908	9.37946	5.48724e-40	5.9233e-39
ENSMUSG00000063856	Gpx1	glutathione peroxidase 1	1.84896	0.170937	175.259	551.518	162.061	206.865	156.851	439.561	548.658	666.335	2.87243e-27	2.11847e-26
ENSMUSG00000039294	BC017643	cDNA sequence BC017643	1.84858	0.123721	9.48283	29.7835	9.48931	10.068	8.89113	27.4461	27.8996	34.0049	1.76649e-50	2.47043e-49
ENSMUSG00000032788	Pdxk	pyridoxal (pyridoxine, vitamin B6) kinase	1.84703	0.104666	3.54928	11.1515	3.29545	3.58321	3.76917	11.1603	11.4843	10.8098	1.07331e-69	2.16374e-68
ENSMUSG00000029714	Gigyf1	GRB10 interacting GYF protein 1	1.84676	0.13622	1.62639	5.10045	1.72541	1.5969	1.55686	5.15884	4.71017	5.43235	7.18458e-42	8.09814e-41
ENSMUSG00000083798			1.84637	0.199948	6.4555	20.4039	6.49186	5.06438	7.81028	19.1816	21.2208	20.8094	2.60121e-20	1.43218e-19
ENSMUSG00000081723			1.84589	0.308813	0.896928	2.81505	1.09577	0.774181	0.820833	3.89978	2.15956	2.38581	2.26761e-09	6.50468e-09
ENSMUSG00000026727	Rsu1	Ras suppressor protein 1	1.84516	0.111193	12.5256	39.3357	12.2595	11.6782	13.6392	37.7444	42.0109	38.2517	7.6813e-62	1.35719e-60
ENSMUSG00000067370	B3galt4	UDP-Gal:betaGlcNAc beta 1,3-galactosyltransferase, polypeptide 4	1.84109	0.242537	1.06743	3.3357	1.21555	1.08735	0.899387	3.14085	2.99212	3.87414	3.17559e-14	1.2477e-13
ENSMUSG00000022489	Pde1b	phosphodiesterase 1B, Ca2+-calmodulin dependent	1.83919	0.186033	3.11292	9.74623	3.09793	3.14142	3.09941	9.58723	12.1014	7.5501	4.76949e-23	2.97319e-22
ENSMUSG00000021000	Ctage5	CTAGE family, member 5	1.83885	0.0842901	30.2793	94.5745	30.6734	29.5965	30.5679	85.7665	101.521	96.436	1.64499e-105	5.72358e-104
ENSMUSG00000054648	Zfp869	zinc finger protein 869	1.83861	0.14859	5.73877	17.915	5.68329	5.53574	5.99729	18.5118	15.2679	19.9654	3.62706e-35	3.4389e-34
ENSMUSG00000065734	Snord49a	small nucleolar RNA, C/D box 49A	1.83457	0.80061	2.33303	7.68414	2.12722	0.553157	4.3187	12.3671	3.01426	7.67104	0.0219368	0.034885
ENSMUSG00000024053	Emilin2	elastin microfibril interfacer 2	1.83432	0.317307	0.701807	2.188	0.636533	0.682463	0.786424	3.43496	1.20526	1.92379	7.43012e-09	2.04588e-08
ENSMUSG00000038437	Mllt6	myeloid/lymphoid or mixed-lineage leukemia; translocated to, 6	1.83348	0.138073	2.21398	6.87032	2.17401	2.42556	2.04239	7.5352	6.32523	6.75054	3.05971e-40	3.31938e-39
ENSMUSG00000008398	Elk3	ELK3, member of ETS oncogene family	1.8334	0.0825393	7.82416	24.3268	7.82707	7.57399	8.07142	24.8517	23.9448	24.1839	2.60376e-109	9.6532e-108
ENSMUSG00000030067	Foxp1	forkhead box P1	1.83302	0.156071	3.08944	9.61108	2.56084	3.31848	3.38901	10.2356	8.93785	9.65984	7.50944e-32	6.42052e-31
ENSMUSG00000084166			1.83095	0.504444	0.439285	1.3898	0.480627	0.499924	0.337305	1.17289	1.85937	1.13713	0.000283831	0.000555579
ENSMUSG00000015002	Efr3a	EFR3 homolog A	1.83088	0.114126	11.7264	36.4651	11.9899	10.5621	12.6273	34.8603	39.8978	34.6373	6.44857e-58	1.05554e-56
ENSMUSG00000040139	9430038I01Rik	RIKEN cDNA 9430038I01 gene	1.8299	0.23619	0.71574	2.23282	0.653439	0.745985	0.747796	1.61635	2.10994	2.97217	9.36647e-15	3.79352e-14
ENSMUSG00000029804	Herc3	hect domain and RLD 3	1.82968	0.129863	4.06855	12.6439	4.49994	3.42627	4.27945	12.1554	12.6676	13.1087	4.41957e-45	5.41543e-44
ENSMUSG00000031838	Ifi30	interferon gamma inducible protein 30	1.82841	0.0662202	294.371	910.749	301.943	308.052	273.118	918.75	904.806	908.69	8.17651e-168	5.70515e-166
ENSMUSG00000052707	Tnrc6a	trinucleotide repeat containing 6a	1.8276	0.168004	5.62152	17.4656	4.98569	5.12475	6.75412	17.4229	17.224	17.7501	1.46182e-27	1.09169e-26
ENSMUSG00000024835	Coro1b	coronin, actin binding protein 1B	1.8251	0.111714	37.4277	115.592	39.2026	41.093	31.9877	104.216	116.544	126.015	5.35689e-60	9.13022e-59
ENSMUSG00000050335	Lgals3	lectin, galactose binding, soluble 3	1.82417	0.208548	9.94726	30.6804	10.2538	12.7706	6.8174	28.2552	28.6441	35.1418	2.19093e-18	1.09466e-17
ENSMUSG00000051497	Kcnj16	potassium inwardly-rectifying channel, subfamily J, member 16	1.82177	0.425446	2.416	7.51689	2.65888	2.50737	2.08175	9.22938	6.58444	6.73685	1.85211e-05	3.98998e-05
ENSMUSG00000021427	Ssr1	signal sequence receptor, alpha	1.82159	0.105095	9.82574	30.3259	10.274	8.94894	10.2543	30.1882	31.3603	29.4293	2.664e-67	5.14724e-66
ENSMUSG00000056515	Rab31	RAB31, member RAS oncogene family	1.81817	0.109869	3.57184	11.004	3.81137	3.19672	3.70742	11.0934	11.0155	10.9031	1.6384e-61	2.87725e-60
ENSMUSG00000066170			1.8175	0.533187	0.180311	0.572631	0.164806	0.095235	0.280891	0.567787	0.533782	0.616325	0.000652622	0.00123663
ENSMUSG00000048174	Tmem81	transmembrane protein 81	1.81688	0.337352	0.47543	1.46085	0.440114	0.549342	0.436834	1.87639	1.17601	1.33015	7.2154e-08	1.85451e-07
ENSMUSG00000044453	Ffar1	free fatty acid receptor 1	1.81517	0.815007	0.225664	0.732469	0.212015	0.0441055	0.42087	0.684779	0.755354	0.757274	0.025935	0.0408536
ENSMUSG00000021510	Zfp729a	zinc finger protein 729a	1.81373	0.124766	1.6401	5.02731	1.65138	1.67951	1.5894	5.11088	4.98011	4.99094	7.06027e-48	9.2337e-47
ENSMUSG00000027490	E2f1	E2F transcription factor 1	1.81326	0.209476	1.24246	3.83065	1.00068	1.46009	1.26661	2.8909	4.5915	4.00955	4.87933e-18	2.39151e-17
ENSMUSG00000053038			1.81228	0.532582	0.708616	2.21357	0.917124	0.794956	0.413768	1.43172	2.84666	2.36234	0.000666957	0.00126242
ENSMUSG00000079227	Ccr5	chemokine (C-C motif) receptor 5	1.81066	0.179725	2.38677	7.3035	2.6443	2.6143	1.90171	7.28074	8.89307	5.7367	7.15089e-24	4.59415e-23
ENSMUSG00000038773	Kdm3b	KDM3B lysine (K)-specific demethylase 3B	1.81033	0.163237	8.51715	26.1422	8.28574	7.26322	10.0025	26.5914	27.0063	24.8289	1.40023e-28	1.08459e-27
ENSMUSG00000032565	Nudt16	nudix (nucleoside diphosphate linked moiety X)-type motif 16	1.81025	0.135425	6.25227	19.1311	6.22271	6.59655	5.93754	17.6959	19.112	20.5853	9.39952e-41	1.02873e-39
ENSMUSG00000072761			1.80914	0.279819	3.52952	10.8006	2.65545	4.45495	3.47815	11.2328	9.22486	11.9442	1.01052e-10	3.17707e-10
ENSMUSG00000033114	Slc35d2	solute carrier family 35, member D2	1.80834	0.167068	2.67595	8.19581	2.28798	2.9923	2.74758	6.91167	8.35033	9.32543	2.65061e-27	1.95646e-26
ENSMUSG00000068966	Zbtb34	zinc finger and BTB domain containing 34	1.80451	0.175126	0.720334	2.19781	0.765567	0.657554	0.737882	2.52512	2.21188	1.85643	6.75576e-25	4.54681e-24
ENSMUSG00000085990			1.80391	0.534836	0.218063	0.676509	0.207646	0.25918	0.187362	0.804801	0.739788	0.484937	0.00074401	0.00140245
ENSMUSG00000040236	Trappc5	trafficking protein particle complex 5	1.8039	0.0907384	10.8848	33.1253	10.7681	11.4507	10.4355	31.9233	32.0511	35.4016	6.03466e-88	1.61749e-86
ENSMUSG00000073018	Gm1070	predicted gene 1070	1.80275	0.595791	0.0730265	0.230569	0.0564748	0.0734279	0.0891768	0.136804	0.205778	0.349125	0.00247966	0.00442449
ENSMUSG00000064141	Zfp69	zinc finger protein 69	1.80068	0.168726	1.57472	4.79418	1.58866	1.585	1.55049	4.37718	4.73852	5.26682	1.37374e-26	9.91762e-26
ENSMUSG00000021708			1.79947	0.229304	0.735704	2.24825	0.719959	0.563367	0.923787	2.4747	2.12861	2.14144	4.2436e-15	1.75614e-14
ENSMUSG00000057596	Trim30d	tripartite motif-containing 30D	1.79917	0.306451	0.165387	0.509399	0.14	0.145621	0.21054	0.663197	0.472332	0.392668	4.33232e-09	1.21527e-08
ENSMUSG00000083902			1.79813	0.37436	0.319438	0.977812	0.408499	0.25494	0.294876	0.985147	0.882044	1.06625	1.56143e-06	3.65447e-06
ENSMUSG00000085812			1.79798	0.307923	3.00417	9.13416	2.60574	3.99026	2.41651	7.107	8.26379	12.0317	5.24952e-09	1.4631e-08
ENSMUSG00000025804	Ccr1	chemokine (C-C motif) receptor 1	1.79748	0.314505	0.628444	1.90528	0.662736	0.661209	0.561386	2.45507	1.0404	2.22037	1.09532e-08	2.98064e-08
ENSMUSG00000056267	Cep70	centrosomal protein 70	1.7967	0.097146	5.57445	16.9011	5.72216	5.49289	5.5083	16.2868	17.1992	17.2172	2.27071e-76	5.08585e-75
ENSMUSG00000098332	2310009A05Rik	RIKEN cDNA 2310009A05 gene	1.79624	0.696383	0.0884167	0.275891	0.0870556	0.0603672	0.117827	0.431138	0.117483	0.279053	0.00989753	0.0164596
ENSMUSG00000011256	Adam19	a disintegrin and metallopeptidase domain 19 (meltrin beta)	1.79549	0.139031	13.1263	39.7766	14.205	12.0424	13.1313	42.2028	42.6224	34.5045	3.73726e-38	3.87514e-37
ENSMUSG00000002458	Rgs19	regulator of G-protein signaling 19	1.79488	0.115622	24.5738	74.467	25.5689	24.4868	23.6657	66.1816	81.9724	75.2469	2.39708e-54	3.66764e-53
ENSMUSG00000041040	Fam117b	family with sequence similarity 117, member B	1.79472	0.120877	3.59406	10.8945	3.27389	3.68611	3.82219	10.7799	11.8198	10.0838	7.22449e-50	9.95366e-49
ENSMUSG00000038253	Hoxa5	homeobox A5	1.79413	0.526234	0.205282	0.628116	0.203995	0.190967	0.220882	0.922427	0.429462	0.53246	0.000651117	0.00123387
ENSMUSG00000060671	Atp8b2	ATPase, class I, type 8B, member 2	1.79353	0.10361	3.03048	9.17704	3.18803	2.77849	3.12491	9.00057	9.40713	9.12342	3.92439e-67	7.57688e-66
ENSMUSG00000050821	Fam131a	family with sequence similarity 131, member A	1.79255	0.151876	1.67527	5.04657	1.84207	1.83415	1.34959	5.16652	5.29054	4.68265	3.77865e-32	3.25209e-31
ENSMUSG00000073563	Csnk1g3	casein kinase 1, gamma 3	1.79137	0.10654	9.62502	29.1128	9.63784	8.63801	10.5992	29.1587	29.8678	28.3119	1.9247e-63	3.48105e-62
ENSMUSG00000041762	Gpr155	G protein-coupled receptor 155	1.7903	0.136681	2.01026	6.07497	1.92925	1.89654	2.205	6.68572	6.11378	5.4254	3.36034e-39	3.55658e-38
ENSMUSG00000028382	Ptbp3	polypyrimidine tract binding protein 3	1.7899	0.103859	18.1111	54.6807	17.958	17.0871	19.2883	55.2993	57.5572	51.1857	1.47677e-66	2.81984e-65
ENSMUSG00000028362	Tnfsf8	tumor necrosis factor (ligand) superfamily, member 8	1.78989	0.194551	1.24409	3.76381	0.895142	1.41232	1.42482	3.74879	3.5426	4.00003	3.57667e-20	1.96095e-19
ENSMUSG00000074811	Hps6	Hermansky-Pudlak syndrome 6	1.78959	0.189459	1.26457	3.81247	1.27822	1.28523	1.23025	3.99087	3.30048	4.14607	3.52814e-21	2.02611e-20
ENSMUSG00000062040	Zfp27	zinc finger protein 27	1.78945	0.191283	0.905541	2.72935	0.776753	1.07725	0.862617	2.65032	2.59642	2.9413	8.35926e-21	4.72644e-20
ENSMUSG00000040940	Arhgef1	Rho guanine nucleotide exchange factor (GEF) 1	1.78891	0.0878418	8.20567	24.6856	8.43768	8.90787	7.27146	24.6759	24.8221	24.5589	3.4051e-92	9.7279e-91
ENSMUSG00000042167	Papd4	PAP associated domain containing 4	1.78601	0.0921381	10.227	30.7677	10.7122	10.3768	9.59199	28.7884	33.1557	30.3589	1.05195e-83	2.64777e-82
ENSMUSG00000025137	Pcyt2	phosphate cytidylyltransferase 2, ethanolamine	1.78458	0.118409	5.04201	15.1361	4.72263	5.73801	4.66539	14.5959	15.8233	14.989	2.5011e-51	3.56873e-50
ENSMUSG00000073674			1.7843	0.340883	0.795375	2.41869	0.681316	0.80316	0.901651	2.43528	2.57446	2.24632	1.65569e-07	4.15174e-07
ENSMUSG00000034764			1.78307	0.560262	0.0681041	0.208235	0.0436933	0.121194	0.0394252	0.26343	0.271239	0.0900367	0.00145972	0.00267483
ENSMUSG00000045730	Adrb2	adrenergic receptor, beta 2	1.7819	0.17104	7.52208	22.6239	7.95101	6.63478	7.98043	21.2717	20.6307	25.9694	2.05168e-25	1.4115e-24
ENSMUSG00000054589	Gm9949	predicted gene 9949	1.77833	0.435391	0.522605	1.58059	0.557234	0.579607	0.430972	1.07987	1.61143	2.05047	4.41819e-05	9.24636e-05
ENSMUSG00000018347	Zkscan6	zinc finger with KRAB and SCAN domains 6	1.77757	0.143089	3.74233	11.1962	3.62607	4.01387	3.58704	10.3793	11.1786	12.0307	1.96384e-35	1.87494e-34
ENSMUSG00000029922	Mkrn1	makorin, ring finger protein, 1	1.77661	0.0741844	22.3093	66.6524	23.4692	22.2933	21.1653	63.0617	68.2166	68.6789	9.56179e-127	4.46778e-125
ENSMUSG00000026095	Asnsd1	asparagine synthetase domain containing 1	1.77633	0.0814188	13.3904	40.0419	13.2345	13.6645	13.2722	36.6054	43.4666	40.0538	1.59124e-105	5.544e-104
ENSMUSG00000030722	Nfatc2ip	nuclear factor of activated T cells, cytoplasmic, calcineurin dependent 2 interacting protein	1.77561	0.112269	2.12266	6.3536	2.0908	2.03368	2.24348	6.09595	6.35085	6.61399	2.42932e-56	3.85521e-55
ENSMUSG00000087362	Gm13710	predicted gene 13710	1.77501	0.305307	1.49983	4.44957	1.5447	1.89886	1.05592	6.3801	3.33538	3.63323	6.10475e-09	1.69222e-08
ENSMUSG00000021271	Zfp839	zinc finger protein 839	1.77358	0.148106	1.92175	5.73214	1.7269	2.12769	1.91066	5.96277	5.9594	5.27426	4.7998e-33	4.26056e-32
ENSMUSG00000018167	Stard3	START domain containing 3	1.77348	0.121569	4.83159	14.4128	4.76419	5.06559	4.66499	13.4499	14.6018	15.1865	3.33656e-48	4.41022e-47
ENSMUSG00000038976	Ppp1r9b	protein phosphatase 1, regulatory subunit 9B	1.77145	0.107579	17.6691	52.6178	17.786	17.7933	17.4281	54.0444	56.1549	47.654	6.39413e-61	1.10869e-59
ENSMUSG00000081733			1.77134	0.76033	0.140682	0.43331	0.159763	0.166178	0.0961046	0.41281	0.301846	0.585273	0.0198223	0.0317083
ENSMUSG00000026626	Ppp2r5a	protein phosphatase 2, regulatory subunit B', alpha	1.77126	0.0955509	11.6075	34.5651	11.7528	11.8371	11.2326	34.2443	38.0557	31.3953	1.0329e-76	2.3315e-75
ENSMUSG00000058486	Wdr91	WD repeat domain 91	1.7711	0.15652	4.0567	12.0757	4.78267	4.12826	3.25916	10.9745	13.2593	11.9932	1.0997e-29	8.81721e-29
ENSMUSG00000085501			1.77014	0.42149	1.15914	3.52977	0.935656	1.04809	1.49369	3.34749	4.72051	2.52131	2.67258e-05	5.69109e-05
ENSMUSG00000039621	Prex1	phosphatidylinositol-3,4,5-trisphosphate-dependent Rac exchange factor 1	1.76984	0.131796	15.3285	45.6506	15.7016	13.863	16.4207	47.7799	46.1237	43.0482	4.10675e-41	4.54432e-40
ENSMUSG00000001632	Brpf1	bromodomain and PHD finger containing, 1	1.76938	0.097414	4.73528	14.1001	4.65568	4.531	5.01916	14.0591	14.5152	13.726	1.00334e-73	2.15098e-72
ENSMUSG00000092286			1.76884	0.552335	0.201386	0.613437	0.276462	0.119817	0.20788	0.491113	0.652909	0.696289	0.00136253	0.00250575
ENSMUSG00000007041	Clic1	chloride intracellular channel 1	1.7677	0.142837	73.7347	219.187	72.0875	85.0609	64.0558	175.181	237.456	244.923	3.53957e-35	3.35839e-34
ENSMUSG00000026663	Atf6	activating transcription factor 6	1.76717	0.135416	8.8606	26.3721	9.57513	7.40372	9.60294	25.8299	28.5864	24.7	6.35522e-39	6.68287e-38
ENSMUSG00000006638	Abhd1	abhydrolase domain containing 1	1.76699	0.183208	1.83839	5.45157	1.89809	1.92555	1.69154	5.79756	5.2938	5.26336	5.17681e-22	3.09444e-21
ENSMUSG00000061286	Exosc5	exosome component 5	1.76403	0.224854	5.0231	14.9295	4.68401	5.72276	4.66252	11.0944	14.5688	19.1255	4.32255e-15	1.78711e-14
ENSMUSG00000027940	Tpm3	tropomyosin 3, gamma	1.76203	0.0988497	97.4873	288.573	99.2732	94.8373	98.3515	282.016	306.538	277.166	4.49189e-71	9.26354e-70
ENSMUSG00000058446	Znrf2	zinc and ring finger 2	1.76193	0.104582	9.83478	29.1394	9.88799	9.12117	10.4952	28.3691	31.1039	27.9451	1.09809e-63	1.99991e-62
ENSMUSG00000097026			1.76188	0.677191	0.031042	0.0965157	0.0122665	0.025518	0.0553414	0.0990478	0.0893912	0.101108	0.00927497	0.0154721
ENSMUSG00000046027	Stard5	StAR-related lipid transfer (START) domain containing 5	1.76134	0.142472	6.91241	20.4118	7.49033	7.07384	6.17306	22.0704	19.5416	19.6234	4.16131e-35	3.93397e-34
ENSMUSG00000018986	Slfn3	schlafen 3	1.76048	0.335431	0.30714	0.918669	0.400611	0.197382	0.323427	1.14409	0.887775	0.724139	1.53415e-07	3.85627e-07
ENSMUSG00000066415	Msl2	male-specific lethal 2 homolog (Drosophila)	1.75972	0.130839	9.4134	27.8445	8.98737	8.65846	10.5944	29.8746	27.1063	26.5526	3.10112e-41	3.44031e-40
ENSMUSG00000037849			1.75703	0.246954	0.457917	1.34878	0.394927	0.541487	0.437337	1.56546	1.2355	1.24537	1.12069e-12	3.98457e-12
ENSMUSG00000022205	Sub1	SUB1 homolog (S. cerevisiae)	1.7563	0.107451	47.5577	140.028	44.5921	55.4062	42.6747	130.309	141.807	147.969	4.71906e-60	8.06423e-59
ENSMUSG00000066543			1.75574	0.69559	0.320758	0.968498	0.344954	0.430565	0.186755	0.623926	0.670353	1.61122	0.0115996	0.0191325
ENSMUSG00000097242	Gm16907	predicted gene, 16907	1.75539	0.521933	0.121469	0.358484	0.11568	0.189081	0.0596454	0.373629	0.361288	0.340536	0.000770303	0.00144991
ENSMUSG00000032562	Gnai2	guanine nucleotide binding protein (G protein), alpha inhibiting 2	1.75429	0.0864502	157.813	464.408	157.961	157.059	158.417	467.405	494.025	431.793	1.49735e-91	4.25437e-90
ENSMUSG00000059995	Atxn7l3	ataxin 7-like 3	1.75362	0.121077	5.03101	14.8135	5.06475	4.80674	5.22153	14.7726	14.5832	15.0847	1.53931e-47	1.99017e-46
ENSMUSG00000031732	Phlpp2	PH domain and leucine rich repeat protein phosphatase 2	1.7522	0.175869	1.09356	3.22355	1.02972	0.96954	1.28141	3.58435	3.08616	3.00015	2.211e-23	1.39398e-22
ENSMUSG00000049686	Orai1	ORAI calcium release-activated calcium modulator 1	1.75208	0.147007	3.30184	9.67931	3.64666	3.70784	2.55102	8.95937	10.4673	9.61123	9.50242e-33	8.38339e-32
ENSMUSG00000060586	H2-Eb1	histocompatibility 2, class II antigen E beta	1.74951	0.0751629	1679.47	4926.63	1713.39	1713.05	1611.98	4488.27	5271.1	5020.51	7.71962e-120	3.3099e-118
ENSMUSG00000029627	Zkscan14	zinc finger with KRAB and SCAN domains 14	1.74631	0.137897	3.62358	10.6155	3.40658	3.70534	3.75883	10.1477	9.94582	11.7531	9.37659e-37	9.36076e-36
ENSMUSG00000013089	Etv5	ets variant 5	1.74516	0.171538	0.926512	2.7121	0.934371	0.871692	0.973474	3.05522	2.52711	2.55398	2.6011e-24	1.70648e-23
ENSMUSG00000093470			1.74428	0.204041	8.95305	26.2348	8.03751	7.99722	10.8244	30.6941	21.882	26.1284	1.24502e-17	5.95643e-17
ENSMUSG00000083534			1.74375	0.430953	0.349162	1.03048	0.333278	0.346659	0.367549	1.29173	0.629672	1.17005	5.20406e-05	0.000108223
ENSMUSG00000038544	Inip	INTS3 and NABP interacting protein	1.74315	0.0936263	6.86547	20.0478	7.22742	6.73016	6.63882	19.1868	20.0754	20.8813	2.28867e-77	5.225e-76
ENSMUSG00000020346	Mgat1	mannoside acetylglucosaminyltransferase 1	1.74073	0.0935032	5.47298	15.9556	5.83281	5.16958	5.41654	16.3508	16.0578	15.4582	2.34769e-77	5.35504e-76
ENSMUSG00000041658	Rragb	Ras-related GTP binding B	1.73985	0.205457	0.987449	2.89259	1.18702	0.811362	0.963962	2.59611	3.15805	2.9236	2.49236e-17	1.17108e-16
ENSMUSG00000052040	Klf13	Kruppel-like factor 13	1.7389	0.164566	2.36607	6.90616	2.39312	1.97892	2.72618	7.76809	6.64645	6.30395	4.25754e-26	3.02173e-25
ENSMUSG00000085315			1.7385	0.445554	0.334378	0.979861	0.4371	0.3031	0.262935	0.903533	0.75504	1.28101	9.5447e-05	0.000194527
ENSMUSG00000029249	Rest	RE1-silencing transcription factor	1.73749	0.139727	2.55923	7.45894	2.41089	2.37121	2.89558	7.99872	7.44995	6.92816	1.68887e-35	1.61479e-34
ENSMUSG00000073468	Sft2d1	SFT2 domain containing 1	1.7347	0.167774	2.26475	6.58141	2.47577	2.22329	2.09518	5.65212	6.13851	7.95359	4.67029e-25	3.16287e-24
ENSMUSG00000019088	Dnase1l1	deoxyribonuclease 1-like 1	1.73453	0.124216	4.22744	12.2776	3.77009	4.68124	4.231	11.3549	12.2871	13.1908	2.59238e-44	3.11061e-43
ENSMUSG00000050299			1.73437	0.258852	6.31132	18.3013	5.62193	8.37637	4.93566	16.9312	16.0556	21.9173	2.08072e-11	6.84959e-11
ENSMUSG00000038421	Fcrla	Fc receptor-like A	1.7334	0.28343	2.70826	7.85159	3.0559	2.8465	2.22237	10.1206	6.25986	7.17435	9.60712e-10	2.82589e-09
ENSMUSG00000028745	Capzb	capping protein (actin filament) muscle Z-line, beta	1.73326	0.0881314	162.674	471.626	154.195	175.268	158.559	463.934	505.115	445.83	4.15553e-86	1.0826e-84
ENSMUSG00000074282	Zfp94	zinc finger protein 94	1.73287	0.359321	0.440615	1.28787	0.471442	0.398426	0.451977	1.41801	1.31221	1.13339	1.41693e-06	3.32766e-06
ENSMUSG00000030703	Gdpd3	glycerophosphodiester phosphodiesterase domain containing 3	1.73262	0.350578	0.810304	2.38416	0.646547	0.747229	1.03714	2.13466	2.50125	2.51658	7.72553e-07	1.84785e-06
ENSMUSG00000024851	Pitpnm1	phosphatidylinositol transfer protein, membrane-associated 1	1.7303	0.104815	1.83227	5.29467	1.82187	1.927	1.74794	5.5616	5.25341	5.069	3.20712e-61	5.59815e-60
ENSMUSG00000031129	Slc9a9	solute carrier family 9 (sodium/hydrogen exchanger), member 9	1.72962	0.104637	9.19543	26.6323	9.57248	8.65911	9.3547	26.4245	29.5377	23.9346	2.23838e-61	3.91506e-60
ENSMUSG00000062115	Rai1	retinoic acid induced 1	1.72812	0.114974	1.01182	2.92102	0.964023	1.08403	0.987401	3.01267	2.91558	2.83481	4.63746e-51	6.57736e-50
ENSMUSG00000024246	Thumpd2	THUMP domain containing 2	1.72786	0.210092	1.44275	4.15523	1.50602	1.63086	1.19137	4.15791	3.5748	4.733	1.96382e-16	8.8015e-16
ENSMUSG00000026466	Tor1aip1	torsin A interacting protein 1	1.72648	0.120871	18.0419	52.1448	19.0738	16.3957	18.6562	51.866	55.8675	48.701	2.76617e-46	3.47286e-45
ENSMUSG00000058126			1.72397	0.0969515	19.1699	55.2201	20.9631	19.403	17.1436	51.3358	59.6375	54.687	9.78928e-71	2.00927e-69
ENSMUSG00000050379	Sept6	septin 6	1.72183	0.13968	22.2428	64.1859	20.5338	21.9293	24.2653	57.5985	77.9508	57.0083	6.4875e-35	6.10425e-34
ENSMUSG00000029840	Mtpn	myotrophin	1.72154	0.0974602	57.4576	165.5	57.3672	56.1404	58.8652	150.66	185.42	160.421	7.94163e-70	1.60597e-68
ENSMUSG00000047583	Tyw3	tRNA-yW synthesizing protein 3 homolog (S. cerevisiae)	1.72025	0.235898	0.456221	1.31966	0.475261	0.391744	0.501657	1.42497	1.43765	1.09638	3.04569e-13	1.1207e-12
ENSMUSG00000089766			1.7196	0.768017	0.250922	0.76227	0.259886	0.180214	0.312666	0.839396	0.911878	0.535535	0.0251552	0.0397118
ENSMUSG00000082013			1.71939	0.636036	0.314377	0.934958	0.129577	0.404338	0.409217	1.21369	1.10166	0.489523	0.00686582	0.0116365
ENSMUSG00000067924	Cxx1b	CAAX box 1B	1.7192	0.282073	2.41338	6.98967	2.33286	2.29711	2.61017	7.07266	9.49509	4.40126	1.09505e-09	3.21124e-09
ENSMUSG00000078616			1.7178	0.364474	0.865756	2.52914	0.571121	0.749022	1.27713	1.97296	2.49318	3.12129	2.43976e-06	5.62569e-06
ENSMUSG00000029674	Limk1	LIM-domain containing, protein kinase	1.71695	0.11788	3.03422	8.72362	3.18623	2.83252	3.0839	8.2115	9.81089	8.14845	4.6697e-48	6.14117e-47
ENSMUSG00000044197	Gpr146	G protein-coupled receptor 146	1.71549	0.181147	1.30199	3.72693	1.32003	1.35435	1.2316	3.99669	3.32288	3.86122	2.79377e-21	1.61543e-20
ENSMUSG00000022504	Ciita	class II transactivator	1.71534	0.135212	30.5098	87.5874	32.1318	25.887	33.5106	85.3034	91.5835	85.8753	7.04731e-37	7.05436e-36
ENSMUSG00000042331	Specc1	sperm antigen with calponin homology and coiled-coil domains 1	1.71508	0.175017	6.51944	18.7316	6.446	5.83179	7.28051	17.7112	18.7935	19.69	1.13171e-22	6.94995e-22
ENSMUSG00000031591	Asah1	N-acylsphingosine amidohydrolase 1	1.71388	0.0909877	16.5333	47.3293	17.2602	15.8562	16.4836	46.8193	50.0221	45.1466	3.79874e-79	8.94716e-78
ENSMUSG00000034330	Plcg2	phospholipase C, gamma 2	1.71372	0.11153	20.2168	57.8927	21.1415	18.6714	20.8375	58.9107	62.2025	52.5647	2.7898e-53	4.18727e-52
ENSMUSG00000095832			1.71134	0.136938	6.47672	18.4957	6.36353	6.88303	6.1836	17.2741	16.7937	21.4191	7.73384e-36	7.47423e-35
ENSMUSG00000079139			1.70818	0.314355	0.824012	2.36236	0.788322	0.819974	0.863741	2.65529	2.18851	2.2433	5.51282e-08	1.42919e-07
ENSMUSG00000034709	Ppp1r21	protein phosphatase 1, regulatory subunit 21	1.7078	0.0835714	10.2915	29.3432	9.70386	10.5511	10.6196	28.3184	30.2122	29.4991	8.13132e-93	2.35401e-91
ENSMUSG00000037685	Atp8a1	ATPase, aminophospholipid transporter (APLT), class I, type 8A, member 1	1.70779	0.157655	3.78022	10.8037	3.77467	3.10785	4.45815	11.6411	11.1259	9.64403	2.41646e-27	1.7882e-26
ENSMUSG00000087639			1.70711	0.458073	0.184693	0.529819	0.23751	0.194107	0.122462	0.460273	0.453313	0.675871	0.000193984	0.000384893
ENSMUSG00000027751	Supt20	suppressor of Ty 20	1.70656	0.122559	10.3278	29.4747	9.72813	10.5639	10.6914	24.8473	32.0909	31.486	4.50391e-44	5.36471e-43
ENSMUSG00000022952	Runx1	runt related transcription factor 1	1.70501	0.153121	2.19108	6.24929	2.09226	1.95248	2.52849	6.76117	6.63715	5.34955	8.46897e-29	6.60909e-28
ENSMUSG00000009555	Cdk9	cyclin-dependent kinase 9 (CDC2-related kinase)	1.70319	0.0978887	8.67977	24.6284	8.49575	9.4513	8.09227	23.8878	24.7074	25.29	8.35654e-68	1.62668e-66
ENSMUSG00000034973	Dopey1	dopey family member 1	1.70071	0.180574	2.30311	6.5528	2.42607	1.81459	2.66867	6.97752	6.48328	6.19758	4.58342e-21	2.61826e-20
ENSMUSG00000040712	Camta2	calmodulin binding transcription activator 2	1.70041	0.12362	5.27394	14.951	5.17476	5.09019	5.55688	16.623	14.103	14.127	4.74213e-43	5.53199e-42
ENSMUSG00000024601	Isoc1	isochorismatase domain containing 1	1.70037	0.119095	10.3641	29.4411	10.5174	9.89855	10.6763	27.5715	33.774	26.978	3.02951e-46	3.79798e-45
ENSMUSG00000039678	Tbc1d13	TBC1 domain family, member 13	1.69914	0.111852	2.64327	7.48107	2.9503	2.54806	2.43145	7.41682	7.52027	7.50613	4.06367e-52	5.90514e-51
ENSMUSG00000030036	Mogs	mannosyl-oligosaccharide glucosidase	1.69896	0.115405	5.89719	16.682	6.36329	6.33225	4.99602	15.5612	18.0893	16.3954	4.6815e-49	6.33927e-48
ENSMUSG00000023973	Cnpy3	canopy FGF signaling regulator 3	1.69812	0.0844239	26.2345	74.3306	25.928	25.487	27.2884	72.323	80.4508	70.218	5.53916e-90	1.53201e-88
ENSMUSG00000058761	Rnf169	ring finger protein 169	1.6981	0.158697	1.13901	3.22917	1.23102	1.00765	1.17838	3.44357	3.233	3.01094	1.01467e-26	7.35594e-26
ENSMUSG00000033450	Tagap	T cell activation Rho GTPase activating protein	1.69768	0.141289	5.2895	15.0056	5.4771	4.50582	5.88557	15.5031	15.1491	14.3645	2.94003e-33	2.62675e-32
ENSMUSG00000082588			1.69714	0.344915	1.10134	3.15224	0.887206	1.06854	1.34828	3.43866	3.51629	2.50178	8.63364e-07	2.05833e-06
ENSMUSG00000049491	Slc36a3	solute carrier family 36 (proton/amino acid symporter), member 3	1.6969	0.426835	0.431103	1.23201	0.415969	0.389403	0.487936	1.47787	1.06097	1.15717	7.02218e-05	0.000144577
ENSMUSG00000030965	Fam175b	family with sequence similarity 175, member B	1.69644	0.0926279	6.45248	18.2627	6.58292	6.02467	6.74986	18.3487	18.7858	17.6537	6.32577e-75	1.38815e-73
ENSMUSG00000065954	Tacc1	transforming, acidic coiled-coil containing protein 1	1.6964	0.15235	7.99445	22.6383	8.55863	6.656	8.76873	24.7567	22.8046	20.3536	8.48585e-29	6.62029e-28
ENSMUSG00000063410	Stk24	serine/threonine kinase 24	1.69627	0.0791564	26.724	75.5954	27.6443	25.1823	27.3453	73.8422	80.0469	72.897	7.10669e-102	2.35018e-100
ENSMUSG00000024180	Tmem8	transmembrane protein 8 (five membrane-spanning domains)	1.69555	0.120535	6.30685	17.8151	6.33376	6.77202	5.81479	17.0726	19.2969	17.0757	6.06976e-45	7.41303e-44
ENSMUSG00000081992			1.69453	0.53225	0.425122	1.22529	0.479824	0.44918	0.346362	0.619905	1.24326	1.81271	0.00145404	0.00266517
ENSMUSG00000031103	Elf4	E74-like factor 4 (ets domain transcription factor)	1.69404	0.173235	9.65236	27.3193	9.88066	7.85686	11.2195	29.4755	27.0673	25.4151	1.38741e-22	8.49618e-22
ENSMUSG00000032946	Rasgrp2	RAS, guanyl releasing protein 2	1.69367	0.359545	0.344619	0.974879	0.312748	0.384041	0.337069	1.34404	0.604953	0.975648	2.47e-06	5.6929e-06
ENSMUSG00000025058	5430427O19Rik	RIKEN cDNA 5430427O19 gene	1.69356	0.135698	2.84441	8.03143	2.85594	2.76903	2.90828	7.64955	7.16871	9.27601	9.55608e-36	9.20453e-35
ENSMUSG00000025138	Sirt7	sirtuin 7	1.69346	0.13607	5.54226	15.6454	5.33299	6.07019	5.2236	13.2283	15.3599	18.3478	1.48011e-35	1.41832e-34
ENSMUSG00000019978	Epb41l2	erythrocyte membrane protein band 4.1 like 2	1.69297	0.121204	20.3724	57.5481	20.1264	18.9654	22.0255	56.9918	61.5768	54.0756	2.4471e-44	2.939e-43
ENSMUSG00000050912	Tmem123	transmembrane protein 123	1.69259	0.134156	98.7434	278.141	98.3394	105.877	92.0135	294.786	257.523	282.115	1.70982e-36	1.69459e-35
ENSMUSG00000035148	Gpr33	G protein-coupled receptor 33	1.69228	0.412433	0.190989	0.54036	0.358623	0.114776	0.0995666	0.552421	0.424404	0.644254	4.07519e-05	8.5533e-05
ENSMUSG00000039637	Coro7	coronin 7	1.68931	0.127003	3.33418	9.39361	3.42256	3.10571	3.47426	9.72442	9.91603	8.54039	2.27333e-40	2.47348e-39
ENSMUSG00000018585	Atox1	antioxidant 1 copper chaperone	1.68864	0.125194	63.5493	178.405	65.468	73.3234	51.8564	170.808	189.977	174.431	1.8341e-41	2.04692e-40
ENSMUSG00000032175	Tyk2	tyrosine kinase 2	1.68842	0.100922	4.14783	11.6435	4.17799	4.63028	3.63523	11.106	12.3908	11.4336	7.93353e-63	1.42105e-61
ENSMUSG00000030527	Crtc3	CREB regulated transcription coactivator 3	1.68795	0.105713	2.40927	6.77726	2.33557	2.35927	2.53296	6.9633	6.7766	6.59189	2.16122e-57	3.50236e-56
ENSMUSG00000018169	Mfng	MFNG O-fucosylpeptide 3-beta-N-acetylglucosaminyltransferase	1.6869	0.142368	3.08702	8.66071	3.18227	3.37411	2.70469	7.85129	8.89386	9.23698	2.18263e-32	1.89534e-31
ENSMUSG00000030279	C2cd5	C2 calcium-dependent domain containing 5	1.68632	0.0957147	4.30645	12.0855	4.63746	4.02583	4.25606	12.5009	11.6862	12.0694	1.78754e-69	3.59247e-68
ENSMUSG00000059142	Zfp945	zinc finger protein 945	1.68615	0.158226	1.65862	4.66631	1.55588	1.48962	1.93035	5.08999	4.15643	4.75251	1.62447e-26	1.16985e-25
ENSMUSG00000034255	Arhgap27	Rho GTPase activating protein 27	1.68554	0.0945994	3.93045	11.0164	4.05469	4.02803	3.70864	10.7275	10.6317	11.6898	5.15016e-71	1.06127e-69
ENSMUSG00000034560	A230046K03Rik	RIKEN cDNA A230046K03 gene	1.6854	0.101884	6.12423	17.189	6.3773	5.72169	6.2737	17.5683	17.1014	16.8973	1.82071e-61	3.19311e-60
ENSMUSG00000032370	Lactb	lactamase, beta	1.68466	0.105124	10.8875	30.5337	10.9157	11.2167	10.5299	29.0332	31.5534	31.0144	8.49383e-58	1.38509e-56
ENSMUSG00000007817	Zmiz1	zinc finger, MIZ-type containing 1	1.68386	0.158478	10.8224	30.3973	10.6088	9.6401	12.2184	32.0897	31.6627	27.4396	2.2752e-26	1.6299e-25
ENSMUSG00000035181	Heatr5a	HEAT repeat containing 5A	1.68302	0.152595	1.67788	4.71455	1.71197	1.41636	1.90533	4.83147	4.73387	4.57831	2.75854e-28	2.12094e-27
ENSMUSG00000036503	Rnf13	ring finger protein 13	1.68301	0.104796	21.968	61.5422	22.7937	22.2205	20.8899	55.0789	59.7369	69.8109	4.8731e-58	8.00678e-57
ENSMUSG00000022540	Rogdi	rogdi homolog	1.68297	0.0740177	50.1835	140.49	51.4664	50.8702	48.2139	133.488	139.135	148.846	1.91389e-114	7.54709e-113
ENSMUSG00000036322			1.68234	0.111967	1072.54	3002.38	1078.14	1187.86	951.615	2606.38	3088.83	3311.94	5.00547e-51	7.09159e-50
ENSMUSG00000096795	Zfp433	zinc finger protein 433	1.68214	0.289699	1.81109	5.10966	1.76559	1.46033	2.20734	4.76821	3.92715	6.63363	6.37902e-09	1.7658e-08
ENSMUSG00000030443	Zfp583	zinc finger protein 583	1.68054	0.358917	0.551966	1.55289	0.315329	0.812164	0.528406	1.34826	1.62922	1.68118	2.83723e-06	6.51048e-06
ENSMUSG00000068959	Zfp619	zinc finger protein 619	1.6796	0.311245	0.546496	1.54324	0.596576	0.313601	0.72931	1.77354	1.51669	1.33949	6.79988e-08	1.75031e-07
ENSMUSG00000047767	Atg16l2	autophagy related 16-like 2 (S. cerevisiae)	1.67959	0.251799	0.728145	2.03018	0.605716	0.915053	0.663665	2.35697	1.82169	1.91188	2.55171e-11	8.35988e-11
ENSMUSG00000039959	Hip1	huntingtin interacting protein 1	1.67851	0.211916	0.964967	2.70173	0.946274	0.821913	1.12671	3.38717	2.50006	2.21797	2.3627e-15	9.9196e-15
ENSMUSG00000040907	Atp1a3	ATPase, Na+/K+ transporting, alpha 3 polypeptide	1.67807	0.259178	2.57313	7.19958	2.83119	2.1473	2.74091	9.19516	6.04953	6.35404	9.50636e-11	2.99567e-10
ENSMUSG00000032046	Abhd12	abhydrolase domain containing 12	1.67804	0.115632	22.0415	61.4741	23.7325	22.7926	19.5994	57.709	58.3629	68.3503	1.01841e-47	1.32526e-46
ENSMUSG00000045962	Wnk1	WNK lysine deficient protein kinase 1	1.67803	0.206825	17.7406	49.6799	16.8401	15.1822	21.1994	55.9631	48.9549	44.1216	4.92651e-16	2.156e-15
ENSMUSG00000005949	Ctns	cystinosis, nephropathic	1.67792	0.141478	3.48685	9.71034	4.10601	3.33479	3.01976	10.3733	8.78993	9.96781	1.90992e-32	1.66413e-31
ENSMUSG00000028059	Arhgef2	rho/rac guanine nucleotide exchange factor (GEF) 2	1.67769	0.118413	16.3593	45.6519	16.4855	15.7022	16.8902	48.1359	41.9504	46.8694	1.44362e-45	1.78742e-44
ENSMUSG00000021987	Mtmr6	myotubularin related protein 6	1.6771	0.122128	10.4306	29.139	10.2013	9.83223	11.2583	28.1903	28.1265	31.1001	6.50317e-43	7.5424e-42
ENSMUSG00000040616	Tmem51	transmembrane protein 51	1.67444	0.101631	9.64057	26.8311	9.63885	10.217	9.06582	25.7236	28.4409	26.3288	5.49544e-61	9.55407e-60
ENSMUSG00000028701	Lurap1	leucine rich adaptor protein 1	1.67305	0.381368	0.26469	0.744762	0.293409	0.145659	0.355003	0.926133	0.561546	0.746607	1.14942e-05	2.51828e-05
ENSMUSG00000018925	Heatr9	HEAT repeat containing 9	1.67206	0.469356	0.159572	0.447824	0.142949	0.16993	0.165838	0.659579	0.347243	0.336649	0.000367394	0.000712662
ENSMUSG00000070372	Capza1	capping protein (actin filament) muscle Z-line, alpha 1	1.67193	0.09316	20.4353	56.8052	20.578	21.2296	19.4984	51.955	59.2695	59.191	5.07439e-72	1.06077e-70
ENSMUSG00000042500	Ago4	argonaute RISC catalytic subunit 4	1.67168	0.165569	1.31633	3.66648	1.11291	1.34037	1.49572	3.99183	3.7326	3.27502	5.71941e-24	3.6918e-23
ENSMUSG00000024654	Asrgl1	asparaginase like 1	1.67066	0.132562	3.34463	9.27434	3.69664	3.3229	3.01434	9.52223	8.51405	9.78675	2.03542e-36	2.00963e-35
ENSMUSG00000084345			1.66739	0.678186	0.413793	1.17804	0.0689909	0.861131	0.311258	0.668492	1.39657	1.46905	0.0139476	0.0227658
ENSMUSG00000030725	Lipt2	lipoyl(octanoyl) transferase 2 (putative)	1.66569	0.374152	0.355153	0.98838	0.391418	0.383185	0.290857	0.862649	0.932166	1.17033	8.51145e-06	1.88174e-05
ENSMUSG00000020275	Rel	reticuloendotheliosis oncogene	1.66504	0.257064	9.10777	25.3804	8.1532	6.43156	12.7386	28.1717	24.3467	23.6227	9.34598e-11	2.94763e-10
ENSMUSG00000062611			1.66435	0.636779	0.191492	0.539292	0.177474	0.276899	0.120103	0.458572	0.610736	0.548567	0.00895662	0.0149772
ENSMUSG00000014547	Wdfy2	WD repeat and FYVE domain containing 2	1.66423	0.202597	2.74997	7.65109	2.66563	2.0795	3.50479	8.28984	7.43106	7.23237	2.13057e-16	9.52915e-16
ENSMUSG00000081214			1.66192	0.544598	0.737498	2.08329	0.72416	0.753235	0.735098	1.28641	1.97897	2.98448	0.00227586	0.00407903
ENSMUSG00000074925	Ptar1	protein prenyltransferase alpha subunit repeat containing 1	1.66036	0.268925	0.735787	2.03655	0.853361	0.617477	0.736523	2.34879	2.02787	1.73299	6.65459e-10	1.97505e-09
ENSMUSG00000058748	Zfp958	zinc finger protein 958	1.65938	0.204039	2.64869	7.31804	2.29576	2.81435	2.83598	6.5852	6.39551	8.97341	4.19999e-16	1.84519e-15
ENSMUSG00000059483			1.65904	0.598922	0.365992	1.02428	0.317101	0.494749	0.286125	0.921772	0.898662	1.25242	0.00560483	0.00959868
ENSMUSG00000028744	Pqlc2	PQ loop repeat containing 2	1.65875	0.287612	0.760465	2.08482	0.944744	0.910421	0.426229	2.45009	1.99118	1.81318	8.05412e-09	2.21324e-08
ENSMUSG00000085337			1.65742	0.277433	0.405128	1.12078	0.502163	0.348217	0.365005	1.17138	1.24241	0.94855	2.31335e-09	6.63001e-09
ENSMUSG00000030322	Mbd4	methyl-CpG binding domain protein 4	1.65634	0.114298	2.1324	5.87711	2.20374	1.99467	2.19879	5.67368	6.19391	5.76374	1.37354e-47	1.78029e-46
ENSMUSG00000034707	Gns	glucosamine (N-acetyl)-6-sulfatase	1.65575	0.150541	14.4263	39.6477	16.349	13.5134	13.4165	43.4822	42.7539	32.707	3.87765e-28	2.96561e-27
ENSMUSG00000057143	Trim12c	tripartite motif-containing 12C	1.65528	0.126277	6.26686	17.2442	5.44659	6.4533	6.90069	17.1023	17.2677	17.3627	2.95217e-39	3.13094e-38
ENSMUSG00000020883	Fbxl20	F-box and leucine-rich repeat protein 20	1.65485	0.16588	1.81916	5.00634	1.84305	1.50956	2.10487	5.70546	4.32922	4.98432	1.93706e-23	1.22513e-22
ENSMUSG00000059288	Cdyl	chromodomain protein, Y chromosome-like	1.65413	0.141026	2.85875	7.86494	2.93467	2.46205	3.17953	8.50304	7.53632	7.55548	9.01954e-32	7.69143e-31
ENSMUSG00000007458	M6pr	mannose-6-phosphate receptor, cation dependent	1.65394	0.0787114	67.0809	184.183	69.8122	63.9565	67.4739	176.489	183.294	192.766	5.01485e-98	1.58586e-96
ENSMUSG00000043059	Zfp513	zinc finger protein 513	1.65382	0.112314	4.49777	12.3383	4.29645	5.04098	4.15588	11.368	13.1224	12.5247	4.45468e-49	6.03841e-48
ENSMUSG00000042423	Fbrs	fibrosin	1.65324	0.0947948	14.5444	39.8723	15.5327	14.2026	13.8981	41.6842	39.9306	38.0021	4.08507e-68	7.99985e-67
ENSMUSG00000074909	Ranbp6	RAN binding protein 6	1.65098	0.161735	1.18688	3.25689	1.09355	1.15382	1.31327	3.50152	3.03222	3.23693	1.82641e-24	1.20492e-23
ENSMUSG00000029465	Arpc3	actin related protein 2/3 complex, subunit 3	1.65069	0.133982	213.184	584.17	204.568	244.058	190.926	480.9	603.178	668.43	7.05023e-35	6.62177e-34
ENSMUSG00000007880	Arid1a	AT rich interactive domain 1A (SWI-like)	1.64952	0.155607	10.8077	29.6395	10.4903	9.40346	12.5294	32.2237	30.076	26.6188	2.96221e-26	2.11392e-25
ENSMUSG00000046031	Fam26f	family with sequence similarity 26, member F	1.64785	0.194468	3.50013	9.60199	3.08447	3.57708	3.83885	9.04631	9.21503	10.5446	2.37862e-17	1.11986e-16
ENSMUSG00000024854	Pold4	polymerase (DNA-directed), delta 4	1.64774	0.144442	23.739	64.9364	23.3106	26.3035	21.603	52.8932	66.1643	75.7518	3.83304e-30	3.11163e-29
ENSMUSG00000025227	Tmem180	transmembrane protein 180	1.64748	0.254603	0.518895	1.41381	0.487449	0.629404	0.439833	1.58525	1.37462	1.28155	9.7504e-11	3.07109e-10
ENSMUSG00000026883	Dab2ip	disabled 2 interacting protein	1.64665	0.141034	3.32209	9.08698	3.57043	2.85721	3.53862	9.28138	8.64042	9.33915	1.69981e-31	1.4354e-30
ENSMUSG00000028522	Mier1	MEIR1 treanscription regulator	1.64561	0.118941	8.45536	23.0989	8.094	8.13037	9.1417	23.4028	22.1199	23.7741	1.55534e-43	1.82998e-42
ENSMUSG00000003033	Ap1m1	adaptor-related protein complex AP-1, mu subunit 1	1.64557	0.101496	21.6941	59.2162	23.9771	20.9456	20.1595	55.5689	63.1681	58.9116	4.07433e-59	6.84119e-58
ENSMUSG00000024513	Mbd2	methyl-CpG binding domain protein 2	1.64497	0.0895657	29.127	79.3781	29.4282	31.6294	26.3235	76.5583	84.3438	77.2323	2.45616e-75	5.44034e-74
ENSMUSG00000071350	Setdb2	SET domain, bifurcated 2	1.64308	0.12819	6.43567	17.5707	5.66651	6.43223	7.20828	17.2096	17.8012	17.7014	1.30899e-37	1.33914e-36
ENSMUSG00000063535	Zfp773	zinc finger protein 773	1.64231	0.362382	0.280746	0.767007	0.278472	0.289653	0.274113	0.834013	0.614952	0.852056	5.84331e-06	1.3073e-05
ENSMUSG00000004110	Cacna1e	calcium channel, voltage-dependent, R type, alpha 1E subunit	1.64188	0.306988	0.40112	1.09884	0.395052	0.288581	0.519727	1.52142	0.996264	0.778851	8.87518e-08	2.26812e-07
ENSMUSG00000035392	Dennd1a	DENN/MADD domain containing 1A	1.64079	0.119296	2.5265	6.87936	2.31927	2.58666	2.67358	7.05227	6.98336	6.60244	4.82387e-43	5.6223e-42
ENSMUSG00000031485	Prosc	proline synthetase co-transcribed	1.63626	0.097377	5.69077	15.4231	5.70841	5.62801	5.73589	16.1782	14.8305	15.2605	2.30716e-63	4.16698e-62
ENSMUSG00000044791	Setd2	SET domain containing 2	1.63318	0.17959	16.801	45.6115	15.0225	14.7003	20.6801	47.9459	45.028	43.8608	9.55005e-20	5.11946e-19
ENSMUSG00000062519	Zfp398	zinc finger protein 398	1.63317	0.190145	1.44728	3.93127	1.29867	1.28545	1.75772	4.58016	3.7822	3.43147	8.76836e-18	4.2323e-17
ENSMUSG00000098573			1.63262	0.446165	0.761639	2.0642	0.70551	1.00069	0.578721	2.19583	1.66185	2.3349	0.000252982	0.000496727
ENSMUSG00000028031	Dkk2	dickkopf WNT signaling pathway inhibitor 2	1.63204	0.27483	1.50602	4.10363	1.26458	1.40161	1.85187	3.47511	3.80204	5.03373	2.87908e-09	8.19276e-09
ENSMUSG00000000085	Scmh1	sex comb on midleg homolog 1	1.63105	0.145615	2.61212	7.07958	2.51737	2.47235	2.84664	7.1397	7.91718	6.18186	4.02788e-29	3.16705e-28
ENSMUSG00000027293	Ehd4	EH-domain containing 4	1.63061	0.0912186	9.6223	26.017	9.26965	9.41761	10.1796	25.9013	27.4214	24.7283	1.81742e-71	3.77496e-70
ENSMUSG00000053749	Gm9920	predicted gene 9920	1.6304	0.324653	0.349966	0.960964	0.389578	0.246026	0.414294	0.772944	1.18292	0.927024	5.11399e-07	1.241e-06
ENSMUSG00000006731	B4galnt1	beta-1,4-N-acetyl-galactosaminyl transferase 1	1.62651	0.0873758	44.4483	119.579	45.8117	46.4759	41.0574	117.942	116.095	124.7	2.4248e-77	5.52607e-76
ENSMUSG00000079084	Ccdc82	coiled-coil domain containing 82	1.62627	0.10796	8.44319	22.7226	8.20015	8.67037	8.45905	24.1505	22.4801	21.5371	2.81001e-51	3.99418e-50
ENSMUSG00000020091	Eif4ebp2	eukaryotic translation initiation factor 4E binding protein 2	1.62599	0.115326	7.86863	21.192	8.18967	7.8718	7.54443	20.5795	22.4978	20.4987	3.84866e-45	4.72478e-44
ENSMUSG00000039146	Ifi44l	interferon-induced protein 44 like	1.6251	0.145958	7.19337	19.4232	6.30287	7.45737	7.81987	17.8636	19.1382	21.2679	8.56899e-29	6.68314e-28
ENSMUSG00000036315	Znrd1	zinc ribbon domain containing, 1	1.62496	0.136325	17.4018	46.7843	16.8165	20.0751	15.3139	44.4547	51.8267	44.0715	9.3307e-33	8.23748e-32
ENSMUSG00000020623	Map2k6	mitogen-activated protein kinase kinase 6	1.62437	0.160713	11.3155	30.4811	11.1129	11.7307	11.1029	28.2169	34.0033	29.223	5.12921e-24	3.32072e-23
ENSMUSG00000053559	Smagp	small cell adhesion glycoprotein	1.62424	0.239447	2.36336	6.33496	3.14573	2.35727	1.58709	6.7735	5.88854	6.34284	1.17441e-11	3.93224e-11
ENSMUSG00000058093	Zfp729b	zinc finger protein 729b	1.62326	0.162615	2.10962	5.68836	1.73577	2.22591	2.3672	4.98678	5.76308	6.31522	1.82299e-23	1.1541e-22
ENSMUSG00000036944	Tmem71	transmembrane protein 71	1.62322	0.328243	0.321881	0.863435	0.300467	0.394061	0.271116	1.04642	0.772187	0.771703	7.60779e-07	1.82119e-06
ENSMUSG00000024530	Slmo1	slowmo homolog 1 (Drosophila)	1.62292	0.748344	0.0591667	0.16357	0.0353391	0.110274	0.0318871	0.136968	0.171687	0.182054	0.0301065	0.0469868
ENSMUSG00000036093	Arl5a	ADP-ribosylation factor-like 5A	1.62263	0.108757	8.74849	23.5137	8.85806	8.33948	9.04793	23.993	24.1983	22.3498	2.45096e-50	3.41298e-49
ENSMUSG00000056144	Trim34a	tripartite motif-containing 34A	1.62249	0.157364	2.86952	7.71844	2.54281	2.89094	3.17483	7.79271	6.75142	8.6112	6.32086e-25	4.26183e-24
ENSMUSG00000029419	Gm996	predicted gene 996	1.62212	0.453643	0.162693	0.443112	0.188016	0.0935312	0.206531	0.54918	0.330955	0.449201	0.000349218	0.000678771
ENSMUSG00000028233	Tgs1	trimethylguanosine synthase 1	1.62186	0.113568	4.64051	12.4705	4.30065	4.57457	5.0463	12.9073	12.2382	12.266	2.87729e-46	3.61062e-45
ENSMUSG00000098923	Tmem185b	transmembrane protein 185B	1.62058	0.661305	0.0762587	0.208823	0.0406763	0.126928	0.0611714	0.192689	0.219574	0.214206	0.014263	0.0232528
ENSMUSG00000052681	Rap1b	RAS related protein 1b	1.61997	0.100068	80.9007	216.934	77.9041	85.4398	79.3583	196.517	206.611	247.674	6.06325e-59	1.01285e-57
ENSMUSG00000031885	Cbfb	core binding factor beta	1.61879	0.1185	19.6165	52.6436	20.5327	17.1431	21.1737	51.4057	53.7428	52.7821	1.74431e-42	1.99989e-41
ENSMUSG00000040713	Creg1	cellular repressor of E1A-stimulated genes 1	1.61674	0.124208	20.9259	55.8746	20.4588	23.6351	18.6839	59.3002	53.872	54.4517	9.86621e-39	1.03498e-37
ENSMUSG00000026879	Gsn	gelsolin	1.61579	0.106228	54.2684	145.087	56.1865	56.6109	50.0077	132.5	155.008	147.752	3.0096e-52	4.39058e-51
ENSMUSG00000097060			1.61499	0.549283	0.414197	1.12881	0.673364	0.127345	0.441882	1.36424	0.718714	1.30347	0.00328021	0.00577727
ENSMUSG00000066151	Fkbp15	FK506 binding protein 15	1.61301	0.0965582	16.2816	43.4935	15.9751	16	16.8697	40.9704	47.4437	42.0663	1.20344e-62	2.14968e-61
ENSMUSG00000090673			1.61181	0.182297	0.985746	2.63357	0.996011	0.886475	1.07475	2.95829	2.4527	2.48972	9.42935e-19	4.79688e-18
ENSMUSG00000028610	Dmrtb1	DMRT-like family B with proline-rich C-terminal, 1	1.61086	0.247348	1.49224	3.98533	1.60484	1.49807	1.37382	3.80117	3.91505	4.23977	7.38973e-11	2.34572e-10
ENSMUSG00000040455	Usp45	ubiquitin specific petidase 45	1.6089	0.141318	2.61519	6.97362	2.61517	2.24912	2.98129	7.27235	6.38877	7.25975	4.96644e-30	4.02293e-29
ENSMUSG00000046311	Zfp62	zinc finger protein 62	1.60847	0.157184	10.6097	28.2786	9.83621	9.55894	12.4341	30.4742	26.5791	27.7825	1.40964e-24	9.34709e-24
ENSMUSG00000041765	Ubac2	ubiquitin associated domain containing 2	1.60806	0.11174	15.809	42.0874	17.4643	14.4288	15.5337	38.5776	43.9641	43.7205	5.88854e-47	7.50148e-46
ENSMUSG00000020590	Snx13	sorting nexin 13	1.60618	0.0958603	7.27474	19.3316	7.16782	6.86633	7.79006	19.7142	18.718	19.5627	5.16841e-63	9.27676e-62
ENSMUSG00000016528	Mapkapk2	MAP kinase-activated protein kinase 2	1.60485	0.102959	25.4993	67.7142	26.7	24.0639	25.7339	65.762	73.7957	63.5848	8.89817e-55	1.37439e-53
ENSMUSG00000078349			1.60358	0.189289	1.9092	5.08277	1.71973	1.74568	2.26218	5.13958	4.52978	5.57894	2.41975e-17	1.1382e-16
ENSMUSG00000043467	Zbtb37	zinc finger and BTB domain containing 37	1.60274	0.17292	1.3434	3.55915	1.23578	1.36574	1.42868	3.97893	3.06442	3.63409	1.88504e-20	1.04672e-19
ENSMUSG00000036898	Zfp157	zinc finger protein 157	1.60143	0.160028	1.25743	3.3373	1.10285	1.29709	1.37236	3.25475	3.48443	3.27274	1.41784e-23	8.99359e-23
ENSMUSG00000031669	Gins3	GINS complex subunit 3 (Psf3 homolog)	1.60052	0.152265	2.4019	6.35362	2.33359	2.60892	2.2632	6.03999	6.47842	6.54247	7.65679e-26	5.37276e-25
ENSMUSG00000034028	Cd226	CD226 antigen	1.59923	0.249513	0.611299	1.62097	0.714789	0.591411	0.527699	1.43767	1.76263	1.66262	1.46099e-10	4.54939e-10
ENSMUSG00000025743	Sdc3	syndecan 3	1.59909	0.168394	10.3972	27.4814	10.533	9.5704	11.0881	33.6073	26.434	22.4029	2.17797e-21	1.26753e-20
ENSMUSG00000066245			1.59893	0.705145	0.390105	1.09095	0.497272	0	0.673045	1.07075	1.00662	1.19549	0.0233586	0.0370125
ENSMUSG00000038172	Ttc39b	tetratricopeptide repeat domain 39B	1.59867	0.146929	1.68786	4.46555	1.7777	1.44318	1.8427	4.94908	4.26913	4.17845	1.42719e-27	1.06644e-26
ENSMUSG00000078994	Zfp429	zinc finger protein 429	1.59865	0.144476	2.08743	5.51203	1.95338	2.21994	2.08897	5.6315	5.30156	5.60303	1.85141e-28	1.43024e-27
ENSMUSG00000073478			1.59808	0.394728	1.03267	2.7406	0.839999	1.31059	0.94743	2.39655	2.26719	3.55805	5.15317e-05	0.00010719
ENSMUSG00000038612	Mcl1	myeloid cell leukemia sequence 1	1.59802	0.0862807	65.7899	173.716	65.9114	62.6266	68.8316	180.166	166.175	174.807	1.39514e-76	3.13286e-75
ENSMUSG00000085603			1.59694	0.483407	0.15012	0.399062	0.135205	0.16876	0.146397	0.506562	0.328431	0.362192	0.000954854	0.00178054
ENSMUSG00000021466	Ptch1	patched 1	1.59501	0.21419	1.35755	3.59196	1.30746	1.18418	1.58102	3.9931	3.59371	3.18908	9.56927e-14	3.64215e-13
ENSMUSG00000028461	Ccdc107	coiled-coil domain containing 107	1.59332	0.20425	9.79982	25.8056	8.65792	12.5993	8.14227	20.4543	25.8036	31.1588	6.15172e-15	2.52173e-14
ENSMUSG00000036529	Sbf1	SET binding factor 1	1.59292	0.13067	4.38554	11.5353	4.83109	4.02777	4.29777	12.519	10.8188	11.2681	3.49554e-34	3.20786e-33
ENSMUSG00000020946	Gosr2	golgi SNAP receptor complex member 2	1.59291	0.100865	16.5739	43.6195	18.1719	15.9992	15.5505	42.0694	48.243	40.5463	3.50818e-56	5.55039e-55
ENSMUSG00000001175	Calm1	calmodulin 1	1.59147	0.116608	108.598	285.756	108.959	114.071	102.766	248.908	335.23	273.132	2.07198e-42	2.37243e-41
ENSMUSG00000020064	Herc4	hect domain and RLD 4	1.5914	0.0904025	10.4407	27.4314	10.4133	10.653	10.2557	26.5128	25.9664	29.8149	2.31404e-69	4.63628e-68
ENSMUSG00000091764	Zfp964	zinc finger protein 964	1.58957	0.499821	0.300084	0.796726	0.189286	0.393773	0.317193	0.786045	0.656861	0.947272	0.00147137	0.00269523
ENSMUSG00000087179			1.58873	0.450118	0.47754	1.27852	0.35048	0.410121	0.672018	1.415	1.27705	1.14351	0.000416217	0.000803
ENSMUSG00000062078	Qk	quaking	1.58873	0.129602	9.76113	25.6389	9.57533	8.89267	10.8154	27.6428	25.655	23.619	1.51304e-34	1.40386e-33
ENSMUSG00000033933	Vhl	von Hippel-Lindau tumor suppressor	1.58819	0.121509	4.38355	11.5001	4.51196	4.67885	3.95984	9.95747	12.3816	12.1613	4.85268e-39	5.11941e-38
ENSMUSG00000059479	B3gnt8	UDP-GlcNAc:betaGal beta-1,3-N-acetylglucosaminyltransferase 8	1.58815	0.293868	0.728887	1.92634	0.571104	0.70204	0.913515	2.17996	1.74462	1.85442	6.50629e-08	1.67739e-07
ENSMUSG00000032554	Trf	transferrin	1.58671	0.324855	1.06613	2.78511	0.968046	1.51812	0.712225	3.67502	2.66505	2.01526	1.03762e-06	2.46037e-06
ENSMUSG00000061848			1.58523	0.488437	1.28042	3.41572	1.0916	1.31011	1.43957	2.16967	3.05959	5.0179	0.00117237	0.00216951
ENSMUSG00000079254			1.58501	0.154038	2.21644	5.82005	2.14643	1.97867	2.52422	5.99299	5.94707	5.52008	7.83645e-25	5.25783e-24
ENSMUSG00000026696	Vamp4	vesicle-associated membrane protein 4	1.5836	0.100537	11.2718	29.4423	11.4369	12.2724	10.1063	26.8284	29.9223	31.5762	6.72051e-56	1.05813e-54
ENSMUSG00000064090	Vrk2	vaccinia related kinase 2	1.58182	0.109627	17.5931	45.9785	16.6899	19.0412	17.0483	39.2963	49.7132	48.9259	3.39491e-47	4.35465e-46
ENSMUSG00000037085	Trmt12	tRNA methyltranferase 12	1.57928	0.220857	1.03312	2.70436	0.898651	1.08891	1.11181	2.41777	2.76807	2.92725	8.63544e-13	3.09269e-12
ENSMUSG00000020102	Slc16a7	solute carrier family 16 (monocarboxylic acid transporters), member 7	1.5771	0.27747	0.767056	2.0023	0.697651	0.809797	0.79372	2.16841	1.8175	2.021	1.31674e-08	3.56046e-08
ENSMUSG00000028708	Mknk1	MAP kinase-interacting serine/threonine kinase 1	1.5758	0.102151	7.89568	20.5546	8.25278	7.42412	8.01015	20.6134	22.3589	18.6914	1.09295e-53	1.65282e-52
ENSMUSG00000038954	Supt3	suppressor of Ty 3	1.57557	0.143488	2.8944	7.53776	2.80138	3.16243	2.71941	6.1664	8.38523	8.06166	4.7411e-28	3.61429e-27
ENSMUSG00000054499	Dedd2	death effector domain-containing DNA binding protein 2	1.57498	0.208076	4.04315	10.5483	4.27306	3.37704	4.47935	10.1887	9.70142	11.7548	3.75452e-14	1.46874e-13
ENSMUSG00000035954	Dock4	dedicator of cytokinesis 4	1.57494	0.154442	3.0058	7.82168	3.03451	2.69203	3.29085	8.51264	7.41739	7.53499	2.03277e-24	1.34004e-23
ENSMUSG00000024277	Mapre2	microtubule-associated protein, RP/EB family, member 2	1.57485	0.133877	5.76977	14.9957	6.19144	5.53981	5.57806	15.6232	15.6713	13.6926	6.02613e-32	5.16418e-31
ENSMUSG00000037104	Socs5	suppressor of cytokine signaling 5	1.57413	0.138855	1.78565	4.6513	1.65644	1.68667	2.01382	4.8038	4.7367	4.41339	8.65359e-30	6.9469e-29
ENSMUSG00000056290	Ms4a4b	membrane-spanning 4-domains, subfamily A, member 4B	1.57372	0.405417	0.43598	1.13465	0.505278	0.483519	0.319144	1.43614	0.891903	1.07591	0.000103719	0.00021089
ENSMUSG00000003379	Cd79a	CD79A antigen (immunoglobulin-associated alpha)	1.57312	0.406278	2.76759	7.18583	3.31128	2.95219	2.03931	11.6626	4.06433	5.83056	0.000107935	0.000219085
ENSMUSG00000058587	Tmod3	tropomodulin 3	1.57308	0.0893724	17.6873	45.9097	18.4387	17.2422	17.381	45.3138	48.3774	44.0379	2.40034e-69	4.80549e-68
ENSMUSG00000026177	Slc11a1	solute carrier family 11 (proton-coupled divalent metal ion transporters), member 1	1.57243	0.333145	2.50528	6.52306	3.37109	1.724	2.42075	9.24584	5.91416	4.40918	2.35913e-06	5.44653e-06
ENSMUSG00000080374			1.57234	0.432822	3.65885	9.76901	3.03287	3.15464	4.78906	7.3468	12.5857	9.37451	0.000280404	0.00054916
ENSMUSG00000038274	Fau	Finkel-Biskis-Reilly murine sarcoma virus (FBR-MuSV) ubiquitously expressed (fox derived)	1.57121	0.18959	256.886	666.678	236.035	314.181	220.442	517.637	658.284	824.113	1.15731e-16	5.25839e-16
ENSMUSG00000020608	Smc6	structural maintenance of chromosomes 6	1.57114	0.0816459	19.9859	51.8333	19.2646	20.0238	20.6693	50.0158	55.7272	49.7568	1.60652e-82	3.98203e-81
ENSMUSG00000020375	Rufy1	RUN and FYVE domain containing 1	1.56876	0.100119	13.2923	34.4146	13.4613	13.498	12.9175	32.6385	38.3165	32.2888	2.4644e-55	3.83603e-54
ENSMUSG00000020015	Cdk17	cyclin-dependent kinase 17	1.56776	0.142227	3.83586	9.90809	4.17269	3.60774	3.72715	11.0669	8.72329	9.93406	2.96141e-28	2.27289e-27
ENSMUSG00000020781	Tsen54	tRNA splicing endonuclease subunit 54	1.56722	0.232093	1.23066	3.2087	1.37372	1.02637	1.2919	2.63715	3.93227	3.05668	1.45269e-11	4.83352e-11
ENSMUSG00000078700	D030028A08Rik	RIKEN cDNA D030028A08 gene	1.56526	0.250877	0.712245	1.84238	0.940492	0.562215	0.634028	1.7388	1.57558	2.21277	4.39916e-10	1.32086e-09
ENSMUSG00000028042	Zbtb7b	zinc finger and BTB domain containing 7B	1.5634	0.0904858	6.39587	16.5134	6.40669	6.01132	6.76959	15.9205	17.0367	16.5829	6.90813e-67	1.32785e-65
ENSMUSG00000034867	Ankrd27	ankyrin repeat domain 27 (VPS9 domain)	1.56306	0.0974428	9.63805	24.8313	9.82228	9.52069	9.57118	25.1261	23.7658	25.6021	6.6318e-58	1.08485e-56
ENSMUSG00000021608	Lpcat1	lysophosphatidylcholine acyltransferase 1	1.56279	0.112698	10.4781	26.9502	11.5651	10.8157	9.05341	28.7792	27.5955	24.4758	1.00231e-43	1.18627e-42
ENSMUSG00000062152			1.56227	0.352402	1.61021	4.17803	1.03058	2.22637	1.57369	3.63588	4.81426	4.08396	9.28367e-06	2.04847e-05
ENSMUSG00000075391			1.56151	0.414935	0.667294	1.7356	0.72094	0.666566	0.614376	1.47474	1.75126	1.98081	0.000167714	0.000334734
ENSMUSG00000028850	Gpatch3	G patch domain containing 3	1.55977	0.191229	2.25401	5.82322	2.31192	1.96752	2.48261	6.17121	6.65252	4.64594	3.44704e-16	1.52236e-15
ENSMUSG00000003206	Ebi3	Epstein-Barr virus induced gene 3	1.55936	0.197177	11.713	30.0421	11.5524	15.3182	8.26829	29.7233	31.7193	28.6835	2.60646e-15	1.09113e-14
ENSMUSG00000059555	Tor4a	torsin family 4, member A	1.55905	0.114346	7.09692	18.2174	7.48154	7.76969	6.03955	16.7022	18.8404	19.1094	2.50017e-42	2.85894e-41
ENSMUSG00000044934	Zfp367	zinc finger protein 367	1.55885	0.122383	2.94347	7.58735	3.04974	2.60774	3.17292	7.48056	8.10248	7.17902	3.66025e-37	3.69089e-36
ENSMUSG00000030031	Kbtbd8	kelch repeat and BTB (POZ) domain containing 8	1.55869	0.242314	0.771639	1.99881	0.800571	0.580377	0.933971	1.90665	2.13458	1.9552	1.25508e-10	3.9204e-10
ENSMUSG00000071291	Zfp58	zinc finger protein 58	1.55862	0.26958	0.483174	1.24425	0.416369	0.599658	0.433496	1.0862	1.34856	1.29799	7.39622e-09	2.0368e-08
ENSMUSG00000070044	Fam149a	family with sequence similarity 149, member A	1.55803	0.195363	2.63534	6.79638	2.70249	2.60709	2.59643	6.01961	9.2575	5.11202	1.52352e-15	6.47047e-15
ENSMUSG00000015214	Mtmr1	myotubularin related protein 1	1.55803	0.123879	6.44245	16.5871	6.94005	5.48484	6.90248	15.8374	17.8205	16.1035	2.8269e-36	2.77949e-35
ENSMUSG00000016940	Kctd2	potassium channel tetramerisation domain containing 2	1.55761	0.142528	2.88407	7.41687	3.38235	2.46571	2.80414	7.29235	7.631	7.32727	8.42891e-28	6.35121e-27
ENSMUSG00000044770	Scml4	sex comb on midleg-like 4 (Drosophila)	1.55706	0.419388	0.223926	0.578934	0.235148	0.252742	0.183887	0.455697	0.495046	0.78606	0.000205072	0.000406056
ENSMUSG00000079523	Tmsb10	thymosin, beta 10	1.55645	0.117695	280.443	719.494	272.302	317.464	251.561	641.261	802.146	715.075	6.3425e-40	6.82954e-39
ENSMUSG00000060538	Tmem219	transmembrane protein 219	1.55625	0.134356	10.058	25.7541	9.82935	11.5065	8.83828	23.8493	23.96	29.453	5.02662e-31	4.19304e-30
ENSMUSG00000033392	Clasp2	CLIP associating protein 2	1.556	0.151088	4.57183	11.7495	4.68162	3.907	5.12688	12.4704	11.4109	11.3672	7.14958e-25	4.80442e-24
ENSMUSG00000026987	Baz2b	bromodomain adjacent to zinc finger domain, 2B	1.55577	0.172574	11.4374	29.4351	9.88894	10.2053	14.2181	29.7625	29.8768	28.6659	1.96642e-19	1.03746e-18
ENSMUSG00000024054	Smchd1	SMC hinge domain containing 1	1.55518	0.171007	8.12697	20.901	8.0739	6.78284	9.52417	21.3706	22.2857	19.0468	9.52527e-20	5.10723e-19
ENSMUSG00000072066	6720489N17Rik	RIKEN cDNA 6720489N17 gene	1.55259	0.610281	1.12496	2.96416	1.4449	0.626215	1.30376	2.64454	3.02239	3.22556	0.0109571	0.0181279
ENSMUSG00000022463	Srebf2	sterol regulatory element binding factor 2	1.55255	0.127152	13.0504	33.4527	12.8861	11.8468	14.4182	33.9804	36.255	30.1227	2.74075e-34	2.52677e-33
ENSMUSG00000056418			1.55228	0.68777	0.211566	0.555175	0.139152	0.265354	0.230191	0.599254	0.413134	0.653137	0.0240096	0.0379816
ENSMUSG00000081534	Slc48a1	solute carrier family 48 (heme transporter), member 1	1.55068	0.140755	5.93201	15.1531	6.82455	5.2768	5.69469	16.6585	14.6339	14.1667	3.16991e-28	2.4322e-27
ENSMUSG00000042613	Pbxip1	pre B cell leukemia transcription factor interacting protein 1	1.55059	0.0990876	20.8672	53.3476	21.1668	19.6513	21.7835	53.7758	53.4659	52.8011	3.39223e-55	5.26767e-54
ENSMUSG00000036568	Gltscr1l	GLTSCR1-like	1.54895	0.160559	2.44723	6.26265	2.47351	2.10063	2.76754	6.64692	6.40435	5.73667	5.04911e-22	3.02018e-21
ENSMUSG00000041849	Card6	caspase recruitment domain family, member 6	1.54825	0.164111	2.07198	5.28941	2.01829	1.9731	2.22455	5.84627	4.78375	5.23821	3.94156e-21	2.25839e-20
ENSMUSG00000062646	Ganc	glucosidase, alpha; neutral C	1.54739	0.101189	3.95629	10.1082	3.906	3.70774	4.25513	9.77984	10.6582	9.88663	8.62938e-53	1.2797e-51
ENSMUSG00000020520	Galnt10	UDP-N-acetyl-alpha-D-galactosamine:polypeptide N-acetylgalactosaminyltransferase 10	1.54687	0.118995	3.90572	9.9593	4.23098	3.96161	3.52457	8.93894	11.2442	9.69473	1.23247e-38	1.28924e-37
ENSMUSG00000055061	4931431C16Rik	RIKEN cDNA 4931431C16 gene	1.54617	0.64756	0.0632413	0.167917	0.112	0.0145621	0.063162	0.12661	0.204047	0.173094	0.0169547	0.0273398
ENSMUSG00000028149	Rap1gds1	RAP1, GTP-GDP dissociation stimulator 1	1.54532	0.158637	8.35007	21.3239	9.58555	6.44761	9.01705	20.6422	22.7514	20.5782	2.01101e-22	1.22343e-21
ENSMUSG00000050621	Rps27rt	ribosomal protein S27, retrogene	1.54525	0.161341	366.945	934.288	317.324	453.517	329.994	841.036	986.85	974.978	9.94022e-22	5.88365e-21
ENSMUSG00000031367	Ap1s2	adaptor-related protein complex 1, sigma 2 subunit	1.54524	0.077889	14.0885	35.8855	14.4231	13.6078	14.2346	34.3836	36.9255	36.3474	1.37311e-87	3.66528e-86
ENSMUSG00000002608	Ccdc97	coiled-coil domain containing 97	1.54519	0.0899846	7.89273	20.0996	7.43825	8.01275	8.22719	20.4922	20.4715	19.3352	4.32395e-66	8.19629e-65
ENSMUSG00000075415	Fnbp1	formin binding protein 1	1.54396	0.153611	22.6677	57.7876	21.2812	22.7423	23.9795	54.8773	71.4491	47.0363	9.08678e-24	5.81206e-23
ENSMUSG00000044167	Foxo1	forkhead box O1	1.54388	0.149856	3.00261	7.65892	3.01382	2.63985	3.35415	7.90319	8.49367	6.57992	6.87343e-25	4.62362e-24
ENSMUSG00000025825	Iscu	iron-sulfur cluster assembly enzyme	1.54368	0.0992669	36.314	92.2318	36.8077	40.2841	31.85	88.4226	97.9455	90.3274	1.57149e-54	2.41438e-53
ENSMUSG00000033427	Upb1	ureidopropionase, beta	1.54297	0.34458	1.3191	3.35988	1.23383	1.36893	1.35452	4.79541	2.19791	3.08631	7.54029e-06	1.67372e-05
ENSMUSG00000044609			1.54293	0.584132	0.405844	1.05835	0.580151	0.201148	0.436233	0.843212	0.704633	1.62719	0.00825641	0.0138553
ENSMUSG00000078429	Ctdsp2	CTD (carboxy-terminal domain, RNA polymerase II, polypeptide A) small phosphatase 2	1.54284	0.103036	5.31425	13.525	5.4303	4.94641	5.56605	13.5595	14.4895	12.526	1.08932e-50	1.53412e-49
ENSMUSG00000017929	B4galt5	UDP-Gal:betaGlcNAc beta 1,4-galactosyltransferase, polypeptide 5	1.53921	0.127243	2.92368	7.41812	2.97406	2.68669	3.11029	7.8609	6.9593	7.43417	1.10054e-33	9.94886e-33
ENSMUSG00000004018	Fancl	Fanconi anemia, complementation group L	1.53871	0.11475	5.5885	14.1478	5.86156	6.09691	4.80701	12.7303	14.9215	14.7917	5.33843e-41	5.8872e-40
ENSMUSG00000030207	Fam234b	family with sequence similarity 234, member B	1.53805	0.0983347	9.44719	23.9302	9.67907	9.02035	9.64214	24.8807	23.5999	23.3099	3.82836e-55	5.93783e-54
ENSMUSG00000044854	1700056E22Rik	RIKEN cDNA 1700056E22 gene	1.5376	0.235049	1.6832	4.27831	1.74225	1.77102	1.53633	4.16926	5.1299	3.53577	6.08591e-11	1.94227e-10
ENSMUSG00000018965	Ywhah	tyrosine 3-monooxygenase/tryptophan 5-monooxygenase activation protein, eta polypeptide	1.53754	0.0698141	64.5412	163.388	67.2896	65.0693	61.2649	155.234	173.755	161.174	1.71951e-107	6.27656e-106
ENSMUSG00000026113	Inpp4a	inositol polyphosphate-4-phosphatase, type I	1.53742	0.148001	0.923404	2.33353	0.955734	0.952103	0.862374	2.37821	2.09817	2.5242	2.81624e-25	1.92579e-24
ENSMUSG00000024052	Lpin2	lipin 2	1.53727	0.136092	3.05429	7.7281	3.11615	2.91643	3.13029	8.5298	6.65703	7.99747	1.3764e-29	1.10053e-28
ENSMUSG00000097636	Mirt1	myocardial infarction associated transcript 1	1.53539	0.356627	0.470737	1.18823	0.549893	0.496712	0.365604	1.64988	0.697176	1.21763	1.66743e-05	3.60497e-05
ENSMUSG00000021629	Slc30a5	solute carrier family 30 (zinc transporter), member 5	1.53495	0.081567	11.0329	27.8871	10.6267	11.6549	10.8171	26.1741	29.0429	28.4442	5.35259e-79	1.25955e-77
ENSMUSG00000035847	Ids	iduronate 2-sulfatase	1.53484	0.135888	8.59813	21.7729	8.86398	7.52169	9.40873	22.2817	22.9411	20.0958	1.39079e-29	1.11135e-28
ENSMUSG00000027194	Ttc17	tetratricopeptide repeat domain 17	1.53434	0.11746	6.2588	15.8365	5.74766	6.29948	6.72927	15.3147	16.4543	15.7403	5.38279e-39	5.67176e-38
ENSMUSG00000039585	Myo9a	myosin IXa	1.53423	0.219991	2.52178	6.39924	2.55329	1.85939	3.15267	7.26563	6.27567	5.65641	3.07967e-12	1.06826e-11
ENSMUSG00000026176	Ctdsp1	CTD (carboxy-terminal domain, RNA polymerase II, polypeptide A) small phosphatase 1	1.53419	0.100534	6.59707	16.6799	6.591	6.68053	6.51968	15.9932	18.2857	15.7609	1.40315e-52	2.06786e-51
ENSMUSG00000019907	Ppp1r12a	protein phosphatase 1, regulatory (inhibitor) subunit 12A	1.53222	0.145046	23.166	58.5816	21.581	21.3473	26.5696	59.0554	62.3721	54.3172	4.3896e-26	3.11461e-25
ENSMUSG00000036594	H2-Aa	histocompatibility 2, class II antigen A, alpha	1.53166	0.0864672	1666.08	4202.55	1649.68	1674.26	1674.31	4099.06	4560.77	3947.8	3.28516e-70	6.67443e-69
ENSMUSG00000032657	Fam189b	family with sequence similarity 189, member B	1.53114	0.211861	0.620209	1.56033	0.645824	0.71051	0.504292	1.54037	1.63919	1.50144	4.93462e-13	1.79369e-12
ENSMUSG00000048154	Kmt2d	lysine (K)-specific methyltransferase 2D	1.53098	0.163325	2.12067	5.34896	1.94511	2.01517	2.40172	6.33734	4.86415	4.84539	6.99701e-21	3.96655e-20
ENSMUSG00000083394			1.53094	0.689763	0.333343	0.87823	0.15855	0.412291	0.429188	0.563305	1.09123	0.980151	0.0264514	0.0416041
ENSMUSG00000027650	Tti1	TELO2 interacting protein 1	1.53013	0.113148	4.42432	11.1595	4.83873	3.87874	4.5555	11.3919	11.422	10.6645	1.14124e-41	1.28191e-40
ENSMUSG00000006395	Hyi	hydroxypyruvate isomerase (putative)	1.52778	0.184437	3.6261	9.1026	4.10671	4.02575	2.74584	7.80578	8.82748	10.6745	1.19612e-16	5.42715e-16
ENSMUSG00000055447	Cd47	CD47 antigen (Rh-related antigen, integrin-associated signal transducer)	1.52728	0.107488	12.2881	30.8593	12.444	13.7286	10.6916	28.3949	30.3164	33.8665	8.07414e-46	1.00496e-44
ENSMUSG00000074918			1.5268	0.112055	2.92574	7.34545	2.80935	3.10478	2.8631	7.5507	7.24066	7.24497	2.82441e-42	3.22546e-41
ENSMUSG00000004552	Ctse	cathepsin E	1.52667	0.194142	7.40607	18.6527	7.932	7.27542	7.01078	19.2377	23.793	12.9275	3.72934e-15	1.54998e-14
ENSMUSG00000033540	Idua	iduronidase, alpha-L-	1.52448	0.149068	1.77177	4.43648	1.89501	1.84719	1.5731	4.80554	4.42787	4.07602	1.50504e-24	9.96189e-24
ENSMUSG00000000876	Pxmp4	peroxisomal membrane protein 4	1.52352	0.124907	3.09388	7.75924	3.08901	3.35583	2.83681	7.01498	8.42629	7.83646	3.21613e-34	2.95666e-33
ENSMUSG00000019951	Uhrf1bp1l	UHRF1 (ICBP90) binding protein 1-like	1.5229	0.162309	3.31265	8.32168	3.23142	2.92248	3.78406	9.07484	8.24396	7.64622	6.42996e-21	3.65464e-20
ENSMUSG00000043572	Pars2	prolyl-tRNA synthetase (mitochondrial)(putative)	1.52283	0.257904	0.466547	1.17165	0.45254	0.47071	0.47639	1.283	1.10946	1.12249	3.53419e-09	9.98271e-09
ENSMUSG00000032336	Nptn	neuroplastin	1.52211	0.0624088	17.5835	44.0536	18.3379	17.1492	17.2634	42.1153	45.6402	44.4053	2.21729e-131	1.09087e-129
ENSMUSG00000039656	Rxrb	retinoid X receptor beta	1.52083	0.115957	5.35871	13.4233	5.73692	4.96513	5.37409	12.881	12.9902	14.3987	2.68321e-39	2.84801e-38
ENSMUSG00000020941	Map3k14	mitogen-activated protein kinase kinase kinase 14	1.52024	0.155499	8.55801	21.429	9.90164	7.51334	8.25904	21.9089	21.5406	20.8374	1.42026e-22	8.6953e-22
ENSMUSG00000004359	Spic	Spi-C transcription factor (Spi-1/PU.1 related)	1.51973	0.282649	5.67854	14.1777	6.10298	5.87844	5.0542	20.8999	9.58547	12.0478	7.58439e-08	1.94762e-07
ENSMUSG00000035021	Baz1a	bromodomain adjacent to zinc finger domain 1A	1.51892	0.151531	17.9174	44.9388	17.3629	15.2731	21.1161	42.8932	48.6001	43.3231	1.19754e-23	7.61474e-23
ENSMUSG00000033454	Zbtb1	zinc finger and BTB domain containing 1	1.51875	0.123152	1.586	3.97282	1.61766	1.41143	1.7289	3.85318	3.97022	4.09506	6.06674e-35	5.71041e-34
ENSMUSG00000095687	Rnaset2a	ribonuclease T2A	1.51823	0.257461	1.3675	3.41982	1.06445	1.80314	1.2349	3.20229	3.69387	3.36332	3.70351e-09	1.04474e-08
ENSMUSG00000028760	Eif4g3	eukaryotic translation initiation factor 4 gamma, 3	1.51595	0.115877	14.5256	36.2864	13.9245	13.5287	16.1237	36.4171	37.133	35.3091	4.15296e-39	4.38657e-38
ENSMUSG00000028788	Ptp4a2	protein tyrosine phosphatase 4a2	1.51566	0.0651762	96.4115	240.503	95.5148	97.5474	96.1723	224.453	253.584	243.473	1.27288e-119	5.43079e-118
ENSMUSG00000036894	Rap2b	RAP2B, member of RAS oncogene family	1.51493	0.158625	6.22742	15.5361	6.79676	5.57981	6.3057	16.13	14.2794	16.199	1.29242e-21	7.60489e-21
ENSMUSG00000038056	Kmt2c	lysine (K)-specific methyltransferase 2C	1.5146	0.249276	4.92553	12.3486	4.34142	3.72009	6.7151	13.7776	11.7267	11.5416	1.23228e-09	3.6007e-09
ENSMUSG00000028914	Casp9	caspase 9	1.51376	0.117847	2.25269	5.62114	2.44655	2.0951	2.21642	5.09029	5.84753	5.92559	9.15627e-38	9.40415e-37
ENSMUSG00000020661	Dnmt3a	DNA methyltransferase 3A	1.51351	0.128997	7.13167	17.7926	6.95426	6.19307	8.24767	18.4619	16.9793	17.9366	8.64522e-32	7.37464e-31
ENSMUSG00000054715	Zscan22	zinc finger and SCAN domain containing 22	1.51222	0.180227	1.36642	3.42141	1.34239	1.13032	1.62654	3.16301	3.39541	3.70581	4.83619e-17	2.24201e-16
ENSMUSG00000078546	2210404O09Rik	RIKEN cDNA 2210404O09 gene	1.5118	0.170352	1.94872	4.84714	1.8662	2.07814	1.90181	4.52421	4.49769	5.51953	7.02245e-19	3.59634e-18
ENSMUSG00000028670	Lypla2	lysophospholipase 2	1.51163	0.103393	9.25255	23.0211	9.53716	9.38121	8.83926	22.0722	25.0738	21.9173	2.08537e-48	2.77332e-47
ENSMUSG00000097346			1.51119	0.36743	4.2356	10.6065	4.38925	4.93665	3.3809	6.06253	7.88821	17.8688	3.90767e-05	8.2123e-05
ENSMUSG00000070808	Gltscr1	glioma tumor suppressor candidate region gene 1	1.51091	0.124379	2.42394	6.02516	2.61457	2.21428	2.44297	6.50196	5.77852	5.79499	5.90991e-34	5.39878e-33
ENSMUSG00000003348	Mob3a	MOB kinase activator 3A	1.51063	0.104605	21.6838	53.9127	21.882	20.7723	22.3971	54.4359	53.1193	54.1831	2.84123e-47	3.65525e-46
ENSMUSG00000029528	Pxn	paxillin	1.50962	0.099217	9.09947	22.6116	9.3256	8.76815	9.20466	22.7218	23.8402	21.2727	2.79877e-52	4.08988e-51
ENSMUSG00000024353	Mzb1	marginal zone B and B1 cell-specific protein 1	1.50887	0.605221	1.02624	2.55998	0.930805	1.80433	0.343587	3.88095	1.09627	2.70273	0.0126639	0.0207826
ENSMUSG00000042572	Ube2q1	ubiquitin-conjugating enzyme E2Q family member 1	1.50868	0.0767194	30.5781	75.9199	30.9824	31.0242	29.7277	69.7712	82.0228	75.9656	4.31367e-86	1.12268e-84
ENSMUSG00000017485	Top2b	topoisomerase (DNA) II beta	1.50836	0.123508	25.6762	63.8209	24.7261	24.1075	28.1952	63.5136	70.3941	57.5549	2.66158e-34	2.45552e-33
ENSMUSG00000024169	Ift140	intraflagellar transport 140	1.50708	0.131199	6.30713	15.6439	6.89382	5.86236	6.16519	15.6829	15.7496	15.4993	1.53412e-30	1.25794e-29
ENSMUSG00000026480	Ncf2	neutrophil cytosolic factor 2	1.50687	0.0836384	19.1991	47.5803	18.909	19.883	18.8053	44.9046	46.876	50.9602	1.44776e-72	3.0485e-71
ENSMUSG00000037876	Jmjd1c	jumonji domain containing 1C	1.50644	0.175558	11.6711	29.0119	10.3808	10.0806	14.5519	30.8567	27.2297	28.9494	9.41872e-18	4.53948e-17
ENSMUSG00000075254	Heg1	heart development protein with EGF-like domains 1	1.50613	0.215435	1.04135	2.58424	1.21987	0.951638	0.952538	2.84894	3.00883	1.89497	2.72755e-12	9.49027e-12
ENSMUSG00000032827	Ppp1r9a	protein phosphatase 1, regulatory (inhibitor) subunit 9A	1.50562	0.18982	0.516693	1.27976	0.569516	0.46306	0.517502	1.39125	1.1009	1.34713	2.15917e-15	9.09152e-15
ENSMUSG00000006307	Kmt2b	lysine (K)-specific methyltransferase 2B	1.50558	0.137507	3.49908	8.67903	3.42254	3.14612	3.9286	9.30782	8.41266	8.3166	6.70553e-28	5.07173e-27
ENSMUSG00000038280	Ostm1	osteopetrosis associated transmembrane protein 1	1.50523	0.0726161	5.58315	13.8182	5.48994	5.74668	5.51282	13.7231	14.0567	13.6749	1.91101e-95	5.76983e-94
ENSMUSG00000000486	Sept1	septin 1	1.50448	0.210673	22.4971	55.7077	22.907	24.8452	19.7393	54.4619	54.1837	58.4775	9.24256e-13	3.30558e-12
ENSMUSG00000082804			1.50407	0.59166	0.505343	1.26249	0.346829	0.79366	0.375539	1.16502	0.954829	1.66762	0.0110184	0.0182234
ENSMUSG00000045679	Pqlc3	PQ loop repeat containing	1.50405	0.0877026	7.27731	18.0208	7.0544	7.14145	7.63609	18.0734	18.4292	17.5597	6.34264e-66	1.19792e-64
ENSMUSG00000056201			1.50393	0.100587	460.513	1139.21	471.753	479.419	430.365	1086.17	1291.47	1040	1.52097e-50	2.13165e-49
ENSMUSG00000049739	Zfp646	zinc finger protein 646	1.50357	0.145767	3.33215	8.26252	3.31927	2.95391	3.72326	8.46294	8.9179	7.40672	6.03478e-25	4.07422e-24
ENSMUSG00000059751			1.50301	0.320117	1.60665	4.00707	1.42309	1.71151	1.68535	2.61419	3.81697	5.59005	2.6635e-06	6.11992e-06
ENSMUSG00000038384	Setd1b	SET domain containing 1B	1.50234	0.211992	2.61059	6.47733	2.57831	1.98019	3.27326	7.33344	5.95154	6.14702	1.37251e-12	4.85472e-12
ENSMUSG00000066892	Fbxl12	F-box and leucine-rich repeat protein 12	1.50181	0.224983	1.17396	2.89003	1.12617	1.49519	0.900504	2.89808	2.31306	3.45897	2.46868e-11	8.09497e-11
ENSMUSG00000046185	Zfp84	zinc finger protein 84	1.50084	0.140403	3.19029	7.90077	3.01627	2.80815	3.74645	8.12447	7.92999	7.64786	1.13934e-26	8.24822e-26
ENSMUSG00000035757	Selo	selenoprotein O	1.50078	0.125279	2.42958	5.99224	2.3219	2.56329	2.40356	5.98112	5.67481	6.32078	4.54856e-33	4.04031e-32
ENSMUSG00000034587	8430429K09Rik	RIKEN cDNA 8430429K09 gene	-1.5024	0.214765	6.1698	1.90325	6.46928	6.18215	5.85797	1.4176	2.31372	1.97844	2.64202e-12	9.20499e-12
ENSMUSG00000070632	Btbd8	BTB (POZ) domain containing 8	-1.50375	0.540779	1.09442	0.326801	0.952323	0.819773	1.51118	0.509109	0.13295	0.338345	0.00542389	0.00931026
ENSMUSG00000037003	Tns2	tensin 2	-1.50451	0.240871	1.35211	0.414887	1.3959	1.23247	1.42797	0.414159	0.440284	0.390218	4.20702e-10	1.26507e-09
ENSMUSG00000022280	Rnf19a	ring finger protein 19A	-1.50476	0.138947	23.1353	7.105	22.0373	20.5191	26.8495	7.38672	6.54735	7.38093	2.488e-27	1.83904e-26
ENSMUSG00000017747	Ghdc	GH3 domain containing	-1.50484	0.138114	7.46358	2.28184	7.41848	8.03987	6.93238	2.43123	2.12821	2.28609	1.20937e-27	9.06537e-27
ENSMUSG00000026478	Lamc1	laminin, gamma 1	-1.50536	0.21228	3.82598	1.17296	3.97367	3.06203	4.44222	1.27857	1.14302	1.0973	1.32784e-12	4.70118e-12
ENSMUSG00000044072	Eml6	echinoderm microtubule associated protein like 6	-1.50545	0.209285	3.26756	1.00341	3.12648	2.80363	3.87257	1.00981	1.08933	0.911073	6.32465e-13	2.28302e-12
ENSMUSG00000017412	Cacnb4	calcium channel, voltage-dependent, beta 4 subunit	-1.50719	0.409982	0.331956	0.100082	0.29794	0.353482	0.344446	0.126302	0.0716198	0.102325	0.000236709	0.000466393
ENSMUSG00000027359	Slc27a2	solute carrier family 27 (fatty acid transporter), member 2	-1.50733	0.209318	3.78508	1.15297	3.47732	4.23114	3.64677	1.28842	0.998753	1.17172	5.97153e-13	2.15914e-12
ENSMUSG00000035790	Cep19	centrosomal protein 19	-1.50778	0.0980978	23.2768	7.13279	23.3796	23.9474	22.5035	6.53628	7.1464	7.71569	2.59285e-53	3.89392e-52
ENSMUSG00000037295	Ldlrap1	low density lipoprotein receptor adaptor protein 1	-1.5092	0.229819	3.47855	1.05674	3.37652	3.41748	3.64166	1.42471	0.902131	0.843372	5.13756e-11	1.64769e-10
ENSMUSG00000047139	Cd24a	CD24a antigen	-1.51035	0.163362	338.583	103.544	330.734	349.219	335.796	98.5003	132.822	79.3083	2.34284e-20	1.29485e-19
ENSMUSG00000053889			-1.51072	0.681817	0.233065	0.0679946	0.120947	0.314509	0.263738	0.117193	0.0244832	0.0623076	0.0267104	0.0419786
ENSMUSG00000070056	Mfhas1	malignant fibrous histiocytoma amplified sequence 1	-1.51102	0.135903	7.82072	2.38952	8.0667	7.62611	7.76935	2.46647	2.50624	2.19583	1.02091e-28	7.93849e-28
ENSMUSG00000070504	Fcrl6	Fc receptor-like 6	-1.51362	0.430375	1.06995	0.325125	0.760197	1.18608	1.26357	0.361838	0.42116	0.192377	0.000436504	0.000840146
ENSMUSG00000041945	Mfsd9	major facilitator superfamily domain containing 9	-1.51646	0.221425	2.60369	0.793324	2.67139	2.40576	2.73392	0.799324	0.88957	0.691079	7.45514e-12	2.52509e-11
ENSMUSG00000032180	Tmed1	transmembrane emp24 domain containing 1	-1.51674	0.21837	9.79165	2.97378	10.0167	10.9009	8.45734	2.31208	2.87729	3.73198	3.76557e-12	1.29891e-11
ENSMUSG00000020620	Abca8b	ATP-binding cassette, sub-family A (ABC1), member 8b	-1.51741	0.689845	0.103104	0.0303716	0.128957	0.096577	0.0837792	0.0399853	0.0334138	0.0177157	0.0278327	0.0436238
ENSMUSG00000016559	H3f3b	H3 histone, family 3B	-1.51805	0.0805797	587.786	178.774	586.732	589.916	586.711	186.717	184.321	165.284	3.61249e-79	8.51619e-78
ENSMUSG00000021846	Peli2	pellino 2	-1.51884	0.274426	0.644696	0.1932	0.608816	0.640069	0.685204	0.241041	0.127217	0.211341	3.1194e-08	8.21051e-08
ENSMUSG00000092203	1110038B12Rik	RIKEN cDNA 1110038B12 gene	-1.51884	0.174401	16.3352	4.95878	16.7262	17.4831	14.7964	4.55491	5.11198	5.20946	3.06886e-18	1.52134e-17
ENSMUSG00000035314	Gdpd5	glycerophosphodiester phosphodiesterase domain containing 5	-1.52001	0.123347	7.30792	2.22552	7.07648	6.93809	7.90918	2.17512	2.42353	2.07792	6.8068e-35	6.40007e-34
ENSMUSG00000066278	Vps37b	vacuolar protein sorting 37B (yeast)	-1.52071	0.158267	7.98923	2.42496	8.88656	7.21394	7.86719	2.42222	2.51783	2.33482	7.36198e-22	4.37849e-21
ENSMUSG00000027712	Anxa5	annexin A5	-1.52106	0.09282	421.817	128.15	450.397	392.078	422.975	122.02	134.75	127.679	2.36157e-60	4.04624e-59
ENSMUSG00000033669	Zfp7	zinc finger protein 7	-1.52124	0.149655	6.31322	1.91858	6.08435	6.24234	6.61296	1.75078	1.98183	2.02313	2.84174e-24	1.86108e-23
ENSMUSG00000076604			-1.52146	0.604514	24.4121	7.05586	26.1984	32.4907	14.5472	10.4144	2.44767	8.30549	0.0118417	0.0195059
ENSMUSG00000089762	Ier5l	immediate early response 5-like	-1.5233	0.270856	2.81556	0.845873	3.33063	2.48921	2.62684	0.844661	0.659231	1.03373	1.86586e-08	4.98879e-08
ENSMUSG00000081471			-1.52336	0.32415	1.26499	0.379027	0.979568	1.57349	1.24191	0.456558	0.331323	0.3492	2.60736e-06	5.99833e-06
ENSMUSG00000025823	Pdia4	protein disulfide isomerase associated 4	-1.52339	0.100656	106.18	32.1669	110.176	102.555	105.808	33.7901	32.454	30.2564	9.56572e-52	1.38233e-50
ENSMUSG00000055305	Zfp93	zinc finger protein 93	-1.5262	0.302036	1.37275	0.413373	1.19514	1.35328	1.56982	0.50817	0.440987	0.29096	4.34862e-07	1.0616e-06
ENSMUSG00000051537	Gm5124	nucleolar and coiled-body phosphoprotein 1 pseudogene	-1.52642	0.399219	0.798412	0.239516	1.0294	0.669206	0.696632	0.261235	0.267916	0.189395	0.000131554	0.000265023
ENSMUSG00000087574			-1.52842	0.598121	0.270599	0.0781473	0.261608	0.346324	0.203864	0.130584	0.0385141	0.0653434	0.0106073	0.0175827
ENSMUSG00000036368	Rmdn2	regulator of microtubule dynamics 2	-1.53	0.247432	2.98186	0.900286	2.84731	3.33736	2.7609	0.905915	1.15275	0.642193	6.26942e-10	1.8635e-09
ENSMUSG00000086259	Tmem150cos	transmembrane protein 150C, opposite strand	-1.53054	0.713534	0.569748	0.162714	0.530254	0.725716	0.453275	0.324501	0.0677927	0.0958481	0.0319517	0.0496818
ENSMUSG00000040264	Gbp2b	guanylate binding protein 2b	-1.53059	0.175952	38.1625	11.4834	39.0884	34.2507	41.1485	13.1163	9.842	11.4919	3.35072e-18	1.65917e-17
ENSMUSG00000042632	Pla2g6	phospholipase A2, group VI	-1.53184	0.234886	2.95162	0.885827	2.52611	3.20749	3.12127	0.984958	0.875294	0.797228	6.95601e-11	2.21344e-10
ENSMUSG00000019790	Stxbp5	syntaxin binding protein 5 (tomosyn)	-1.53246	0.161884	4.45392	1.34202	4.51235	3.76385	5.08555	1.45743	1.4123	1.15634	2.89534e-21	1.67157e-20
ENSMUSG00000027692	Tnik	TRAF2 and NCK interacting kinase	-1.53464	0.201704	1.62618	0.489604	1.54083	1.33666	2.00104	0.483562	0.492485	0.492764	2.77575e-14	1.09424e-13
ENSMUSG00000027784	Ppm1l	protein phosphatase 1 (formerly 2C)-like	-1.53467	0.212327	2.51501	0.753951	2.45182	2.11042	2.98278	0.937678	0.66505	0.659124	4.90773e-13	1.78467e-12
ENSMUSG00000034773	BC030867	cDNA sequence BC030867	-1.53529	0.432574	0.447067	0.133168	0.503636	0.481382	0.356182	0.0879282	0.143281	0.168295	0.000386403	0.000747753
ENSMUSG00000038975	Rabggtb	Rab geranylgeranyl transferase, b subunit	-1.53633	0.118816	44.8494	13.4734	45.1645	46.735	42.6487	12.3168	14.1156	13.9878	3.03535e-38	3.15488e-37
ENSMUSG00000070814	6330408A02Rik	RIKEN cDNA 6330408A02 gene	-1.53747	0.186142	2.86999	0.861099	2.49484	2.85544	3.2597	0.929988	0.897823	0.755485	1.46038e-16	6.59973e-16
ENSMUSG00000022707	Gbe1	glucan (1,4-alpha-), branching enzyme 1	-1.53752	0.146611	8.65553	2.60412	9.43405	7.45562	9.07691	2.32504	2.88118	2.60612	9.9041e-26	6.9217e-25
ENSMUSG00000044502	Bod1	biorientation of chromosomes in cell division 1	-1.53777	0.177477	10.3444	3.08693	11.2343	10.2568	9.54204	3.24703	2.57995	3.43381	4.53041e-18	2.22427e-17
ENSMUSG00000031432	Prps1	phosphoribosyl pyrophosphate synthetase 1	-1.53844	0.107301	46.605	13.9679	49.2605	48.1981	42.3563	13.3552	14.2002	14.3483	1.27309e-46	1.61076e-45
ENSMUSG00000028792	Ak2	adenylate kinase 2	-1.53923	0.0829998	132.745	39.8022	129.661	142.828	125.744	36.4278	41.3791	41.5997	8.95568e-77	2.02679e-75
ENSMUSG00000006476	Nsmf	NMDA receptor synaptonuclear signaling and neuronal migration factor	-1.53981	0.201353	2.46653	0.734676	2.29196	2.92273	2.18491	0.803005	0.733943	0.667079	2.05163e-14	8.15079e-14
ENSMUSG00000017418	Arl5b	ADP-ribosylation factor-like 5B	-1.54048	0.267182	3.62035	1.08423	3.22256	2.55987	5.07863	1.21194	1.13489	0.905876	8.13381e-09	2.23444e-08
ENSMUSG00000062168	Ppef1	protein phosphatase with EF hand calcium-binding domain 1	-1.54081	0.357372	0.935658	0.279918	0.848146	1.02656	0.932269	0.258997	0.337134	0.243623	1.62152e-05	3.5098e-05
ENSMUSG00000026608	Kctd3	potassium channel tetramerisation domain containing 3	-1.543	0.123014	9.79748	2.93411	10.2265	9.51854	9.6474	2.77868	3.28207	2.74158	4.32347e-36	4.21749e-35
ENSMUSG00000049907	Rasl11b	RAS-like, family 11, member B	-1.54307	0.407952	1.16417	0.33906	1.16351	1.29824	1.03076	0.532947	0.22268	0.261554	0.00015528	0.000310751
ENSMUSG00000032311	Nrg4	neuregulin 4	-1.54351	0.272109	3.34695	1.00054	2.79635	3.02269	4.22182	0.861861	0.947134	1.19263	1.40802e-08	3.79743e-08
ENSMUSG00000086682	Gm16023	predicted gene 16023	-1.54501	0.552513	0.355326	0.103575	0.415192	0.303903	0.346884	0.109268	0.0747081	0.12675	0.00516863	0.0088891
ENSMUSG00000035235	Trim13	tripartite motif-containing 13	-1.54524	0.181105	8.4043	2.49623	8.0082	9.00971	8.195	2.63932	2.15515	2.69422	1.43466e-17	6.83228e-17
ENSMUSG00000078853	Igtp	interferon gamma induced GTPase	-1.54541	0.0898786	29.3744	8.77984	28.102	30.3924	29.6286	8.14688	9.23062	8.96201	2.92315e-66	5.54908e-65
ENSMUSG00000010721	Lmbr1	limb region 1	-1.54663	0.251749	3.19989	0.947571	3.54104	2.84943	3.20918	1.03059	0.598651	1.21347	8.07127e-10	2.38599e-09
ENSMUSG00000052534	Pbx1	pre B cell leukemia homeobox 1	-1.54838	0.264353	15.1881	4.52433	14.6359	13.0446	17.884	4.32517	6.54181	2.70602	4.70591e-09	1.3161e-08
ENSMUSG00000013275	Slc41a1	solute carrier family 41, member 1	-1.55093	0.141746	12.2046	3.63127	12.4644	10.6076	13.5418	3.7441	3.72284	3.42688	7.28938e-28	5.50213e-27
ENSMUSG00000027963	Extl2	exostoses (multiple)-like 2	-1.55128	0.166871	5.97179	1.77299	5.59219	5.71048	6.6127	1.83919	1.66443	1.81535	1.45471e-20	8.12625e-20
ENSMUSG00000035109	Shc4	SHC (Src homology 2 domain containing) family, member 4	-1.55241	0.292137	1.00177	0.297866	1.24312	0.871193	0.890987	0.210722	0.349802	0.333074	1.07255e-07	2.72653e-07
ENSMUSG00000028358	Zfp618	zinc finger protein 618	-1.55313	0.337074	1.01241	0.299418	0.963105	0.911524	1.16261	0.316674	0.337227	0.244353	4.07169e-06	9.226e-06
ENSMUSG00000047454	Gphn	gephyrin	-1.55368	0.103965	17.6464	5.23891	18.6225	16.9791	17.3377	5.33983	5.58408	4.79282	1.69975e-50	2.37836e-49
ENSMUSG00000087026	A230103J11Rik	RIKEN cDNA A230103J11 gene	-1.55439	0.553679	0.464686	0.134797	0.697516	0.381853	0.31469	0.177859	0.163491	0.063041	0.00499448	0.00860722
ENSMUSG00000030652	Coq7	demethyl-Q 7	-1.5555	0.185771	5.7754	1.70763	5.73725	6.43464	5.15431	1.74831	1.85821	1.51636	5.60662e-17	2.59318e-16
ENSMUSG00000039199	Zdhhc1	zinc finger, DHHC domain containing 1	-1.55613	0.265426	2.25254	0.661089	2.07211	2.63681	2.04871	0.697741	0.58902	0.696507	4.55232e-09	1.27438e-08
ENSMUSG00000026187	Xrcc5	X-ray repair complementing defective repair in Chinese hamster cells 5	-1.55727	0.127156	12.5164	3.71025	12.6784	11.8625	13.0085	3.47538	3.84666	3.80871	1.74532e-34	1.6165e-33
ENSMUSG00000028607	Cpt2	carnitine palmitoyltransferase 2	-1.55938	0.128171	17.215	5.08736	17.6599	16.4044	17.5807	5.35978	5.26752	4.63478	4.69379e-34	4.29689e-33
ENSMUSG00000037465	Klf10	Kruppel-like factor 10	-1.55949	0.164936	10.1873	3.01687	9.58191	8.56712	12.4129	2.8755	3.01384	3.16127	3.22567e-21	1.85815e-20
ENSMUSG00000028988	Ctnnbip1	catenin beta interacting protein 1	-1.56002	0.149241	18.0906	5.35639	18.2858	18.737	17.249	4.45845	6.64368	4.96704	1.41915e-25	9.82312e-25
ENSMUSG00000027459	Fam110a	family with sequence similarity 110, member A	-1.56083	0.249004	4.64022	1.36433	4.83532	3.69687	5.38847	1.48165	1.12102	1.49033	3.65057e-10	1.10387e-09
ENSMUSG00000062248	Cks2	CDC28 protein kinase regulatory subunit 2	-1.56083	0.183379	18.5854	5.4954	17.0977	20.8345	17.824	5.11126	6.58608	4.78886	1.7167e-17	8.1412e-17
ENSMUSG00000047419	Cmya5	cardiomyopathy associated 5	-1.56477	0.356172	0.322442	0.0943319	0.248804	0.295764	0.422759	0.112713	0.0837235	0.0865593	1.11641e-05	2.44804e-05
ENSMUSG00000076757			-1.56499	0.649008	0.906636	0.252977	0.772933	0.927654	1.01932	0.384072	0.0481426	0.326717	0.0158932	0.0257538
ENSMUSG00000073987	Ggh	gamma-glutamyl hydrolase	-1.56714	0.174849	22.5971	6.63038	22.1166	26.3691	19.3056	5.51328	6.54789	7.82998	3.16538e-19	1.65393e-18
ENSMUSG00000027961	Lrrc39	leucine rich repeat containing 39	-1.56753	0.651871	0.233926	0.0659969	0.198458	0.335442	0.16788	0.064099	0.0401734	0.0937181	0.0161871	0.0261945
ENSMUSG00000087221			-1.56858	0.546598	0.220923	0.0640066	0.289053	0.130286	0.24343	0.0809121	0.0780167	0.033091	0.00410852	0.00715527
ENSMUSG00000021236	Entpd5	ectonucleoside triphosphate diphosphohydrolase 5	-1.5687	0.125332	8.10619	2.386	8.17858	7.95424	8.18573	2.24359	2.75617	2.15822	6.08061e-36	5.90279e-35
ENSMUSG00000072294	Klf12	Kruppel-like factor 12	-1.56877	0.368283	2.29998	0.669475	1.91862	1.90982	3.07149	0.772944	0.484435	0.751044	2.04721e-05	4.3961e-05
ENSMUSG00000041827	Oasl1	2'-5' oligoadenylate synthetase-like 1	-1.56946	0.164531	12.2222	3.57482	12.3771	11.6323	12.6571	4.32083	3.34063	3.06299	1.44231e-21	8.46587e-21
ENSMUSG00000022358	Fbxo32	F-box protein 32	-1.57051	0.160172	10.2297	2.99994	9.26886	9.33093	12.0894	3.29861	2.88761	2.8136	1.07029e-22	6.57587e-22
ENSMUSG00000023072	Cep89	centrosomal protein 89	-1.57105	0.222557	5.47098	1.60784	4.9743	6.1186	5.32003	1.1207	2.00839	1.69442	1.67608e-12	5.906e-12
ENSMUSG00000027993	Trim2	tripartite motif-containing 2	-1.57258	0.221169	1.50145	0.438358	1.53098	1.37798	1.59539	0.429552	0.375652	0.509869	1.15778e-12	4.11421e-12
ENSMUSG00000045087	S1pr5	sphingosine-1-phosphate receptor 5	-1.57386	0.704117	1.19665	0.334687	1.31717	1.19482	1.07795	0.75192	0.136417	0.115723	0.0254028	0.0400687
ENSMUSG00000034501	Pcnx4	pecanex homolog 4	-1.57463	0.181522	2.97749	0.868589	2.81544	2.98254	3.13448	0.88976	0.799647	0.91636	4.15104e-18	2.04418e-17
ENSMUSG00000034371	Tkfc	triokinase, FMN cyclase	-1.57483	0.127767	9.79123	2.86643	10.5879	9.49279	9.29297	2.7885	3.13754	2.67326	6.58396e-35	6.19278e-34
ENSMUSG00000047146	Tet1	tet methylcytosine dioxygenase 1	-1.57531	0.266628	0.996834	0.292518	0.866047	0.753916	1.37054	0.228941	0.330127	0.318486	3.45711e-09	9.77243e-09
ENSMUSG00000018865	Sult4a1	sulfotransferase family 4A, member 1	-1.57536	0.390486	1.42872	0.414874	1.44612	1.73816	1.10188	0.321763	0.481386	0.441472	5.47512e-05	0.000113669
ENSMUSG00000025500	Lmntd2	lamin tail domain containing 2	-1.57608	0.42765	0.978993	0.27832	1.01296	1.22604	0.697972	0.356915	0.149129	0.328917	0.000228293	0.000450322
ENSMUSG00000028655	Mfsd2a	major facilitator superfamily domain containing 2A	-1.57829	0.24226	2.42655	0.708785	2.08272	2.37001	2.82693	0.620943	0.735098	0.770314	7.27569e-11	2.31064e-10
ENSMUSG00000019066	Rab3d	RAB3D, member RAS oncogene family	-1.57932	0.116343	8.72757	2.54345	8.87783	9.41875	7.88613	2.50779	2.76051	2.36206	5.65781e-42	6.39107e-41
ENSMUSG00000082896			-1.58007	0.522013	0.452392	0.130482	0.52428	0.454442	0.378453	0.101601	0.169807	0.12004	0.00247102	0.00440968
ENSMUSG00000025499	Hras	Harvey rat sarcoma virus oncogene	-1.5809	0.161165	20.1323	5.85251	21.4061	22.0825	16.9083	5.02906	5.83241	6.69608	1.02807e-22	6.32541e-22
ENSMUSG00000025764	Jade1	jade family PHD finger 1	-1.5812	0.132779	19.4283	5.66104	19.5709	17.1127	21.6013	5.74203	5.73465	5.50645	1.06846e-32	9.40408e-32
ENSMUSG00000082568			-1.5826	0.306951	1.87878	0.539278	1.75019	1.90406	1.98209	0.732567	0.296445	0.588822	2.52434e-07	6.24927e-07
ENSMUSG00000029406	Pitpnm2	phosphatidylinositol transfer protein, membrane-associated 2	-1.58342	0.277896	0.683469	0.196914	0.622377	0.612992	0.815037	0.266839	0.165009	0.158894	1.21305e-08	3.29275e-08
ENSMUSG00000022543			-1.58818	0.262611	2.72357	0.780469	3.07222	2.54562	2.55285	0.89698	0.562173	0.882254	1.46954e-09	4.27142e-09
ENSMUSG00000023272	Creld2	cysteine-rich with EGF-like domains 2	-1.58962	0.111866	91.9444	26.6184	92.1597	96.2104	87.4632	25.1694	28.8672	25.8187	7.93736e-46	9.88883e-45
ENSMUSG00000033577	Myo6	myosin VI	-1.58967	0.161564	12.825	3.71599	13.4669	11.2091	13.7989	3.63197	4.33749	3.17851	7.62662e-23	4.71586e-22
ENSMUSG00000029699	Ssc4d	scavenger receptor cysteine rich family, 4 domains	-1.59147	0.322677	1.03371	0.299437	1.15776	0.797997	1.14536	0.243287	0.33884	0.316183	8.13638e-07	1.94308e-06
ENSMUSG00000036086	Zranb3	zinc finger, RAN-binding domain containing 3	-1.59559	0.185666	3.14059	0.9068	2.87402	3.15023	3.39752	0.951768	1.07519	0.693439	8.40619e-18	4.06351e-17
ENSMUSG00000028256	Odf2l	outer dense fiber of sperm tails 2-like	-1.59563	0.178339	8.40597	2.42373	8.28331	9.54067	7.39394	1.84741	2.67564	2.74814	3.64638e-19	1.89687e-18
ENSMUSG00000004187	Kifc2	kinesin family member C2	-1.5958	0.33031	1.18731	0.339125	1.0477	1.46992	1.04429	0.377742	0.355119	0.284513	1.35703e-06	3.19188e-06
ENSMUSG00000020877	Scrn2	secernin 2	-1.59591	0.212284	7.39615	2.1254	7.13002	7.80122	7.2572	1.84869	1.91776	2.60974	5.56998e-14	2.15304e-13
ENSMUSG00000024805	Pcgf5	polycomb group ring finger 5	-1.59597	0.117068	33.5383	9.64887	35.1358	32.4519	33.0273	10.1717	9.06754	9.70742	2.55586e-42	2.92134e-41
ENSMUSG00000026605	Cenpf	centromere protein F	-1.5969	0.290996	2.87006	0.828343	2.63701	2.58554	3.38764	0.579656	1.2583	0.647068	4.07192e-08	1.06423e-07
ENSMUSG00000078866	Gm14420	predicted gene 14420	-1.59694	0.22473	9.58464	2.74488	8.76105	10.4582	9.53473	2.80605	2.19339	3.23521	1.1943e-12	4.24225e-12
ENSMUSG00000025921	Rdh10	retinol dehydrogenase 10 (all-trans)	-1.59847	0.116311	6.62412	1.90693	6.44748	6.81738	6.60748	1.88248	2.00527	1.83306	5.60591e-43	6.50755e-42
ENSMUSG00000052131	Akr1b7	aldo-keto reductase family 1, member B7	-1.60053	0.558842	3.55508	0.990883	3.25808	3.79308	3.61409	1.79569	0.314637	0.862319	0.00418321	0.00727852
ENSMUSG00000026670	Uap1	UDP-N-acetylglucosamine pyrophosphorylase 1	-1.60203	0.107014	85.8625	24.6414	87.2335	82.5671	87.7868	25.248	25.1412	23.5352	1.14666e-50	1.61401e-49
ENSMUSG00000019883	Echdc1	enoyl Coenzyme A hydratase domain containing 1	-1.60211	0.0911145	30.9182	8.88018	31.3681	29.9881	31.3984	9.01565	9.53104	8.09386	3.29512e-69	6.56653e-68
ENSMUSG00000020777	Acox1	acyl-Coenzyme A oxidase 1, palmitoyl	-1.60334	0.0993649	30.5118	8.74365	32.6045	29.1388	29.7922	9.25594	8.92712	8.04787	1.42629e-58	2.3704e-57
ENSMUSG00000026672	Optn	optineurin	-1.60356	0.198595	4.90771	1.40109	4.61413	4.37277	5.73624	1.72212	1.23351	1.24762	6.77355e-16	2.93667e-15
ENSMUSG00000048040	Arxes2	adipocyte-related X-chromosome expressed sequence 2	-1.60451	0.3171	2.23864	0.637153	2.48636	2.12067	2.10887	0.658508	0.603971	0.648979	4.19342e-07	1.02467e-06
ENSMUSG00000079017	Ifi27l2a	interferon, alpha-inducible protein 27 like 2A	-1.60623	0.208942	397.374	113.21	345.023	500.035	347.063	106.523	93.4803	139.627	1.50106e-14	6.0121e-14
ENSMUSG00000030867	Plk1	polo-like kinase 1	-1.60675	0.316297	6.92278	1.98724	7.17828	6.21906	7.371	1.1003	3.32134	1.54008	3.77701e-07	9.25354e-07
ENSMUSG00000030781	Slc5a2	solute carrier family 5 (sodium/glucose cotransporter), member 2	-1.60803	0.717579	0.502829	0.140037	0.403583	0.437278	0.667626	0.108626	0.149777	0.161708	0.0250323	0.0395347
ENSMUSG00000091479			-1.60901	0.556523	1.63191	0.450619	1.82768	1.99612	1.07195	0.177095	0.295979	0.878783	0.00383791	0.00670938
ENSMUSG00000039234	Sec24d	Sec24 related gene family, member D (S. cerevisiae)	-1.60978	0.154195	7.60384	2.16974	8.24187	6.49672	8.07293	2.39901	2.27544	1.83478	1.63007e-25	1.1262e-24
ENSMUSG00000050565	Tor1aip2	torsin A interacting protein 2	-1.61043	0.135294	18.9845	5.41359	19.145	16.9647	20.8438	6.06429	5.30582	4.87066	1.13927e-32	1.0007e-31
ENSMUSG00000007837	Prrg2	proline-rich Gla (G-carboxyglutamic acid) polypeptide 2	-1.61074	0.149533	11.6345	3.31404	11.0738	13.3174	10.5123	3.01031	3.38436	3.54746	4.67827e-27	3.4288e-26
ENSMUSG00000037149	Ddx1	DEAD (Asp-Glu-Ala-Asp) box polypeptide 1	-1.61306	0.0704974	60.5295	17.2507	61.9634	60.9721	58.653	16.2494	17.7836	17.7192	7.17621e-116	2.90464e-114
ENSMUSG00000084780	Gm15350	predicted gene 15350	-1.61319	0.704011	0.863208	0.240301	1.07669	0.419971	1.09296	0.217348	0.272442	0.231114	0.0219388	0.034886
ENSMUSG00000027939	Nup210l	nucleoporin 210-like	-1.61375	0.444164	0.231466	0.0646522	0.22916	0.252382	0.212856	0.0783693	0.0600321	0.0555551	0.000279884	0.000548182
ENSMUSG00000034245	Hdac11	histone deacetylase 11	-1.61449	0.18704	4.41795	1.25587	4.4597	4.54869	4.24545	0.997573	1.20369	1.56635	6.03928e-18	2.94617e-17
ENSMUSG00000039202	Abhd2	abhydrolase domain containing 2	-1.61484	0.184292	20.6303	5.86577	20.5902	16.852	24.4486	6.39312	5.54236	5.66183	1.91159e-18	9.57857e-18
ENSMUSG00000081974			-1.61801	0.465181	0.707899	0.196324	0.73686	0.613156	0.773679	0.285595	0.119329	0.18405	0.000504717	0.00096622
ENSMUSG00000021843	Ktn1	kinectin 1	-1.61957	0.107049	61.4227	17.4304	57.8619	63.2938	63.1124	15.8809	18.5442	17.8662	1.03785e-51	1.49481e-50
ENSMUSG00000027309	4930402H24Rik	RIKEN cDNA 4930402H24 gene	-1.62046	0.146114	5.3341	1.508	5.51703	4.89729	5.58799	1.76513	1.44541	1.31345	1.39678e-28	1.08257e-27
ENSMUSG00000042190	Cmklr1	chemokine-like receptor 1	-1.62082	0.527732	1.27291	0.348264	1.4083	1.09173	1.31869	0.738079	0.0968198	0.209895	0.00213131	0.0038334
ENSMUSG00000028032	Papss1	3'-phosphoadenosine 5'-phosphosulfate synthase 1	-1.62086	0.0959598	52.4347	14.8686	54.4663	51.0598	51.7779	14.3038	16.4384	13.8638	5.23475e-64	9.58759e-63
ENSMUSG00000040950	Mgl2	macrophage galactose N-acetyl-galactosamine specific lectin 2	-1.62232	0.217656	5.24226	1.47706	5.26926	6.04108	4.41643	1.0287	1.32738	2.0751	9.08268e-14	3.4615e-13
ENSMUSG00000035640	Cbarp	calcium channel, voltage-dependent, beta subunit associated regulatory protein	-1.62239	0.199358	2.84888	0.805671	3.06319	2.78477	2.69868	0.685547	0.820259	0.911206	4.0162e-16	1.76653e-15
ENSMUSG00000033287	Kctd17	potassium channel tetramerisation domain containing 17	-1.62375	0.130853	17.7302	5.015	18.6258	17.3485	17.2163	4.52762	5.12352	5.39388	2.33666e-35	2.22436e-34
ENSMUSG00000021376	Tpmt	thiopurine methyltransferase	-1.62379	0.183561	11.1426	3.14948	10.945	10.7213	11.7616	3.2262	3.32696	2.89527	9.06925e-19	4.61639e-18
ENSMUSG00000049670	Morn4	MORN repeat containing 4	-1.62459	0.285774	1.82715	0.513939	2.00305	1.84223	1.63616	0.435845	0.512178	0.593794	1.30915e-08	3.54141e-08
ENSMUSG00000028621	Cyb5rl	cytochrome b5 reductase-like	-1.62464	0.187103	1.79405	0.503705	1.87565	1.87089	1.6356	0.583205	0.476023	0.451886	3.85033e-18	1.89897e-17
ENSMUSG00000083236			-1.62503	0.757986	0.370317	0.100803	0.295838	0.395635	0.419477	0.0546009	0.102662	0.145147	0.0320429	0.0498088
ENSMUSG00000021286	Zfyve21	zinc finger, FYVE domain containing 21	-1.6251	0.344563	4.18947	1.17711	4.4428	3.80031	4.3253	0.774124	0.970349	1.78684	2.40048e-06	5.53806e-06
ENSMUSG00000019977	Hbs1l	Hbs1-like (S. cerevisiae)	-1.62527	0.0959647	24.1608	6.83094	24.8549	23.3574	24.2701	6.76582	7.37077	6.35624	2.43855e-64	4.4852e-63
ENSMUSG00000097334			-1.62644	0.633144	1.00954	0.275277	1.06361	1.10631	0.858689	0.361611	0.271964	0.192257	0.010204	0.0169466
ENSMUSG00000097876			-1.62728	0.580186	0.609802	0.169505	0.621158	0.507648	0.700601	0.186295	0.215554	0.106666	0.00503561	0.00867352
ENSMUSG00000053644	Aldh7a1	aldehyde dehydrogenase family 7, member A1	-1.62832	0.142168	4.41935	1.24466	4.56031	4.41561	4.28211	1.26934	1.3059	1.15873	2.25936e-30	1.84506e-29
ENSMUSG00000044949	Ubtd2	ubiquitin domain containing 2	-1.62918	0.243198	7.21735	2.03377	7.98338	6.02132	7.64735	2.05304	2.35899	1.68928	2.09851e-11	6.90639e-11
ENSMUSG00000025235	Bbs4	Bardet-Biedl syndrome 4 (human)	-1.63288	0.155635	12.5341	3.51021	12.7432	12.9259	11.9333	3.50288	3.08575	3.942	9.43113e-26	6.59293e-25
ENSMUSG00000097134			-1.63351	0.290744	0.897334	0.247535	0.993209	0.926216	0.772577	0.287607	0.207986	0.24701	1.92774e-08	5.15001e-08
ENSMUSG00000032380	Dapk2	death-associated protein kinase 2	-1.63423	0.120946	18.4705	5.16944	19.4691	19.4866	16.4559	5.38793	5.07399	5.04641	1.32707e-41	1.48872e-40
ENSMUSG00000024295			-1.63459	0.63087	0.482258	0.130133	0.592831	0.507816	0.346126	0.157686	0.112947	0.119766	0.00956931	0.0159464
ENSMUSG00000074448	Gm5615	predicted gene 5615	-1.63477	0.762163	0.24161	0.065923	0.260919	0.169622	0.29429	0.0421367	0.0660218	0.0896106	0.0319605	0.0496926
ENSMUSG00000027827	Kcnab1	potassium voltage-gated channel, shaker-related subfamily, beta member 1	-1.63724	0.389464	0.556277	0.155418	0.48059	0.518064	0.670178	0.118535	0.155656	0.192064	2.6245e-05	5.59191e-05
ENSMUSG00000036959	Bcorl1	BCL6 co-repressor-like 1	-1.63745	0.269405	1.46006	0.407216	1.47585	1.1179	1.78641	0.465054	0.353925	0.40267	1.21689e-09	3.55653e-09
ENSMUSG00000081512			-1.63757	0.271909	3.67215	1.02641	3.98722	3.9169	3.11232	0.878985	1.17866	1.0216	1.71739e-09	4.97017e-09
ENSMUSG00000030986	Dhx32	DEAH (Asp-Glu-Ala-His) box polypeptide 32	-1.63838	0.116709	9.31115	2.60295	10.1758	8.99069	8.76701	2.65569	2.63621	2.51694	9.10048e-45	1.10574e-43
ENSMUSG00000097526			-1.63957	0.602133	0.498254	0.137042	0.56282	0.604302	0.32764	0.105551	0.20581	0.0997656	0.00647054	0.0110002
ENSMUSG00000020175	Rab36	RAB36, member RAS oncogene family	-1.64068	0.365876	0.766472	0.210647	0.837701	0.810826	0.650889	0.248019	0.160154	0.223768	7.31695e-06	1.62609e-05
ENSMUSG00000003779	Kif20a	kinesin family member 20A	-1.64101	0.188929	9.51528	2.66595	9.75765	9.70281	9.08538	1.87223	3.53758	2.58804	3.75913e-18	1.85504e-17
ENSMUSG00000066760	Psg16	pregnancy specific glycoprotein 16	-1.64184	0.175061	13.4469	3.73849	13.2512	13.3508	13.7386	4.48136	3.05761	3.67651	6.67917e-21	3.79215e-20
ENSMUSG00000030309	Caprin2	caprin family member 2	-1.64252	0.224068	3.48651	0.967437	3.13818	3.415	3.90634	1.01693	0.704442	1.18094	2.29352e-13	8.50663e-13
ENSMUSG00000068735	Trp53i11	transformation related protein 53 inducible protein 11	-1.64284	0.180388	12.8072	3.55826	12.7853	12.2408	13.3956	4.55608	3.31535	2.80335	8.45202e-20	4.54582e-19
ENSMUSG00000044134	Fam109a	family with sequence similarity 109, member A	-1.64404	0.280907	2.47571	0.684437	2.64012	2.62672	2.16028	0.667347	0.597505	0.788458	4.83977e-09	1.35237e-08
ENSMUSG00000026603	Smyd2	SET and MYND domain containing 2	-1.64425	0.122021	38.2754	10.681	36.362	41.9726	36.4915	9.06535	11.9986	10.9792	2.1924e-41	2.44366e-40
ENSMUSG00000041671	Pyroxd1	pyridine nucleotide-disulphide oxidoreductase domain 1	-1.6447	0.0986589	15.4132	4.28642	15.3872	15.5685	15.284	4.60019	4.11874	4.14033	2.14347e-62	3.81052e-61
ENSMUSG00000066632			-1.64488	0.576848	0.445824	0.122828	0.243321	0.575206	0.518943	0.0857339	0.161199	0.121552	0.00435134	0.00755489
ENSMUSG00000023348	Trip6	thyroid hormone receptor interactor 6	-1.64497	0.265667	4.5342	1.2505	4.17708	4.91052	4.51501	1.43346	0.898407	1.41964	5.9461e-10	1.77104e-09
ENSMUSG00000025324	Atp10a	ATPase, class V, type 10A	-1.64557	0.348989	0.704741	0.196368	0.637115	0.70639	0.770717	0.198995	0.28912	0.10099	2.41417e-06	5.56818e-06
ENSMUSG00000064247	Plcxd1	phosphatidylinositol-specific phospholipase C, X domain containing 1	-1.6465	0.547739	0.323794	0.0871433	0.358174	0.300447	0.312761	0.141808	0.0561325	0.06349	0.0026472	0.00470987
ENSMUSG00000074102	Rbm15b	RNA binding motif protein 15B	-1.64702	0.173113	8.08637	2.2344	8.38384	8.69119	7.18409	2.50795	2.05022	2.14503	1.83193e-21	1.07117e-20
ENSMUSG00000029414	Kntc1	kinetochore associated 1	-1.64722	0.232406	1.43756	0.401098	1.52368	1.19579	1.59322	0.3269	0.472117	0.404278	1.36381e-12	4.82656e-12
ENSMUSG00000079363	Gbp4	guanylate binding protein 4	-1.64773	0.0968036	61.9992	17.2154	62.4975	63.0496	60.4504	18.0519	15.5293	18.0651	5.70141e-65	1.06065e-63
ENSMUSG00000021687	Scamp1	secretory carrier membrane protein 1	-1.64779	0.0976918	11.1771	3.1135	11.3908	11.1	11.0406	2.90376	3.3923	3.04444	7.84463e-64	1.43173e-62
ENSMUSG00000029759	Pon3	paraoxonase 3	-1.64917	0.151726	14.3284	3.97285	14.2399	14.7128	14.0326	4.43349	4.2334	3.25168	1.61276e-27	1.20199e-26
ENSMUSG00000033429	Mcee	methylmalonyl CoA epimerase	-1.64927	0.175901	47.5664	13.1808	44.052	57.1792	41.4679	13.2976	15.2009	11.0437	6.84443e-21	3.88344e-20
ENSMUSG00000078773	Rad54b	RAD54 homolog B (S. cerevisiae)	-1.65015	0.192286	1.67853	0.467536	1.51178	1.87454	1.64926	0.408283	0.560185	0.434141	9.34056e-18	4.50264e-17
ENSMUSG00000078922	Tgtp1	T cell specific GTPase 1	-1.65186	0.295547	1.80882	0.498685	1.84464	1.35438	2.22743	0.657126	0.494216	0.344714	2.28147e-08	6.06697e-08
ENSMUSG00000026969	Fam166a	family with sequence similarity 166, member A	-1.6529	0.722715	0.680302	0.178774	1.02106	0.743443	0.276397	0.21986	0.0826769	0.233784	0.0221914	0.0352726
ENSMUSG00000000538	Tom1l2	target of myb1-like 2 (chicken)	-1.65306	0.126282	5.62886	1.5585	5.75996	5.10688	6.01975	1.59815	1.48848	1.58888	3.74611e-39	3.96166e-38
ENSMUSG00000096603			-1.6541	0.392753	0.810152	0.219442	0.819143	0.800079	0.811236	0.354913	0.145596	0.157818	2.53631e-05	5.4111e-05
ENSMUSG00000097749			-1.65486	0.50169	0.423863	0.114066	0.398542	0.414544	0.458504	0.173777	0.0726085	0.0958132	0.000971783	0.0018112
ENSMUSG00000058756	Thra	thyroid hormone receptor alpha	-1.65651	0.233972	3.04586	0.83626	3.10754	2.97243	3.05761	0.928037	0.73337	0.847372	1.44218e-12	5.09628e-12
ENSMUSG00000026566	Mpzl1	myelin protein zero-like 1	-1.65714	0.295591	7.56972	2.06632	7.65474	7.59018	7.46424	2.86606	1.14488	2.18801	2.06824e-08	5.51517e-08
ENSMUSG00000025203	Scd2	stearoyl-Coenzyme A desaturase 2	-1.65726	0.149948	62.2873	17.1852	70.506	55.0118	61.3441	18.8512	18.7172	13.9872	2.1385e-28	1.64762e-27
ENSMUSG00000080893			-1.65761	0.376991	10.4341	2.8435	9.90585	10.9971	10.3993	3.26098	2.39084	2.87869	1.09782e-05	2.40827e-05
ENSMUSG00000097163			-1.65848	0.443169	1.00838	0.272578	0.949337	1.25489	0.82091	0.357726	0.25623	0.203776	0.000182336	0.000362638
ENSMUSG00000044551	9930012K11Rik	RIKEN cDNA 9930012K11 gene	-1.65901	0.563755	0.464075	0.123604	0.366319	0.521405	0.504501	0.149451	0.0624448	0.158917	0.00325276	0.00573087
ENSMUSG00000087497	2810001G20Rik	RIKEN cDNA 2810001G20 gene	-1.65942	0.491552	2.39808	0.650947	2.15605	2.94863	2.08955	0.438458	0.581928	0.932455	0.000735826	0.00138742
ENSMUSG00000073529			-1.65989	0.572582	0.369699	0.100294	0.384091	0.330631	0.394375	0.0770003	0.0965184	0.127364	0.00374406	0.00655342
ENSMUSG00000060675	Pla2g16	phospholipase A2, group XVI	-1.66044	0.14752	41.7356	11.4955	40.9201	47.5599	36.7267	9.68166	12.875	11.9298	2.17098e-29	1.72525e-28
ENSMUSG00000030602	Pak4	p21 protein (Cdc42/Rac)-activated kinase 4	-1.66102	0.113962	19.5798	5.3926	20.129	18.6841	19.9265	5.72496	5.57192	4.88092	4.03801e-48	5.32387e-47
ENSMUSG00000022351	Sqle	squalene epoxidase	-1.66198	0.161896	12.9632	3.56529	13.1662	12.7141	13.0093	3.95349	4.0811	2.66128	1.00553e-24	6.70679e-24
ENSMUSG00000041075	Fzd7	frizzled class receptor 7	-1.66199	0.14346	11.0793	3.0547	10.3999	9.80543	13.0326	3.10144	3.20306	2.85961	4.90638e-31	4.09405e-30
ENSMUSG00000096935	1700113A16Rik	RIKEN cDNA 1700113A16 gene	-1.66241	0.284431	4.36567	1.20047	4.20683	5.02399	3.86618	0.880669	1.35622	1.36453	5.07548e-09	1.41626e-08
ENSMUSG00000037692	Ahdc1	AT hook, DNA binding motif, containing 1	-1.66313	0.246419	2.27374	0.624203	2.46489	1.83391	2.5224	0.629408	0.605801	0.6374	1.48654e-11	4.94486e-11
ENSMUSG00000022218	Tgm1	transglutaminase 1, K polypeptide	-1.66421	0.494731	4.59345	1.2313	5.27628	4.02183	4.48224	2.20284	0.467449	1.02363	0.000768577	0.00144677
ENSMUSG00000037315	Jade3	jade family PHD finger 3	-1.66463	0.177111	3.91091	1.07329	3.80067	3.43762	4.49443	1.07253	0.936614	1.21072	5.52029e-21	3.1431e-20
ENSMUSG00000038545	Cul7	cullin 7	-1.66503	0.165622	6.38415	1.75381	6.82018	5.74723	6.58505	1.8204	1.92863	1.51241	8.8917e-24	5.69288e-23
ENSMUSG00000097000			-1.66617	0.302125	1.67041	0.460562	1.48351	1.71601	1.81172	0.313928	0.610964	0.456793	3.49083e-08	9.16774e-08
ENSMUSG00000023961	Enpp4	ectonucleotide pyrophosphatase/phosphodiesterase 4	-1.66665	0.163445	21.9139	6.01793	22.4869	18.9791	24.2757	6.22152	6.97587	4.8564	2.04508e-24	1.34782e-23
ENSMUSG00000049999	Ppp1r3d	protein phosphatase 1, regulatory subunit 3D	-1.66698	0.253645	1.50676	0.409885	1.67599	1.35318	1.49112	0.401259	0.31317	0.515227	4.96037e-11	1.59224e-10
ENSMUSG00000031174	Rpgr	retinitis pigmentosa GTPase regulator	-1.66741	0.143545	4.95558	1.36051	4.50825	4.91953	5.43895	1.33909	1.40149	1.34096	3.41836e-31	2.86526e-30
ENSMUSG00000040405	Havcr1	hepatitis A virus cellular receptor 1	-1.66786	0.323026	6.72216	1.81671	6.18675	8.14203	5.83769	2.35158	1.03855	2.06001	2.42714e-07	6.01435e-07
ENSMUSG00000041695	Kcnj2	potassium inwardly-rectifying channel, subfamily J, member 2	-1.6682	0.23355	1.82909	0.498397	1.75132	1.66069	2.07526	0.645161	0.444214	0.405816	9.14629e-13	3.2725e-12
ENSMUSG00000086468	Etaa1os	Ewing tumor-associated antigen 1, opposite strand	-1.66903	0.526786	1.63519	0.435136	1.46198	1.81033	1.63325	0.584627	0.338224	0.382556	0.00153315	0.00280346
ENSMUSG00000078667			-1.67151	0.302764	3.63841	0.981773	3.63489	4.68102	2.59931	1.11811	0.680743	1.14646	3.37401e-08	8.87079e-08
ENSMUSG00000041431	Ccnb1	cyclin B1	-1.67246	0.257954	7.22911	1.98013	7.16879	7.74464	6.77389	1.44092	3.0518	1.44765	8.95706e-11	2.83011e-10
ENSMUSG00000042826	Fgf11	fibroblast growth factor 11	-1.67265	0.352535	1.08806	0.294505	0.944964	0.943588	1.37562	0.423225	0.295858	0.164434	2.08877e-06	4.84296e-06
ENSMUSG00000053897	Slc39a8	solute carrier family 39 (metal ion transporter), member 8	-1.67301	0.190505	3.37215	0.913979	3.58173	3.63098	2.90374	1.08638	0.78761	0.867949	1.60649e-18	8.07463e-18
ENSMUSG00000078808	Vmn1r58	vomeronasal 1 receptor 58	-1.67414	0.296308	2.75701	0.741022	2.72582	3.07277	2.47243	1.06939	0.496894	0.656783	1.60441e-08	4.30834e-08
ENSMUSG00000059588	Calcrl	calcitonin receptor-like	-1.67441	0.143252	17.3798	4.75023	16.7371	14.9781	20.424	4.6003	4.69948	4.95091	1.45855e-31	1.23649e-30
ENSMUSG00000050394	Armcx6	armadillo repeat containing, X-linked 6	-1.67486	0.182982	3.8101	1.04089	3.66644	3.73851	4.02536	1.09671	1.16996	0.856014	5.53117e-20	3.00155e-19
ENSMUSG00000029061	Mmp23	matrix metallopeptidase 23	-1.67734	0.283764	4.87919	1.31558	5.18009	5.91577	3.5417	1.24189	1.14589	1.55897	3.39973e-09	9.61683e-09
ENSMUSG00000020097	Sgpl1	sphingosine phosphate lyase 1	-1.67763	0.131721	136.183	37.0941	142.387	119.692	146.469	38.766	38.49	34.0263	3.71941e-37	3.74908e-36
ENSMUSG00000027962	Vcam1	vascular cell adhesion molecule 1	-1.67772	0.609567	111.929	29.4804	107.252	108.23	120.303	57.4681	11.2592	19.7139	0.00591756	0.0101083
ENSMUSG00000021675	F2rl2	coagulation factor II (thrombin) receptor-like 2	-1.6781	0.634931	0.100175	0.0276606	0.0765187	0.127345	0.0966616	0	0.0619581	0.0210238	0.00821859	0.0137927
ENSMUSG00000048058	Ldlrad3	low density lipoprotein receptor class A domain containing 3	-1.67827	0.165621	4.69275	1.27205	4.71507	4.40563	4.95755	1.48418	1.12432	1.20765	3.93509e-24	2.561e-23
ENSMUSG00000025920	Stau2	staufen (RNA binding protein) homolog 2 (Drosophila)	-1.67861	0.0971234	13.6527	3.71579	13.6519	13.1398	14.1665	3.81744	3.72173	3.60819	6.28836e-67	1.20962e-65
ENSMUSG00000047945	Marcksl1	MARCKS-like 1	-1.67887	0.115735	277.958	75.5322	281.461	277.501	274.912	82.9097	73.6172	70.0697	1.10723e-47	1.4394e-46
ENSMUSG00000038347	Tcte2	t-complex-associated testis expressed 2	-1.67967	0.351561	0.891298	0.237438	0.801745	0.989726	0.882422	0.352858	0.135544	0.223913	1.77263e-06	4.13131e-06
ENSMUSG00000002017	Fam98a	family with sequence similarity 98, member A	-1.67994	0.0933108	25.8056	7.0258	25.6625	24.968	26.7861	7.01549	7.51708	6.54484	1.82227e-72	3.82779e-71
ENSMUSG00000028438	Kif24	kinesin family member 24	-1.68032	0.259093	1.68274	0.456352	1.68413	1.65917	1.70493	0.442235	0.4989	0.427922	8.84983e-11	2.79725e-10
ENSMUSG00000035183	Slc24a5	solute carrier family 24, member 5	-1.68105	0.32898	1.20639	0.327976	1.09736	1.28409	1.2377	0.253165	0.380805	0.349958	3.22354e-07	7.93042e-07
ENSMUSG00000007029	Vars	valyl-tRNA synthetase	-1.68297	0.142103	58.8928	15.9915	65.066	49.3196	62.2929	15.7541	17.649	14.5712	2.33005e-32	2.02005e-31
ENSMUSG00000043230	Fam124b	family with sequence similarity 124, member B	-1.68302	0.629353	0.34877	0.0904768	0.308465	0.3627	0.375145	0.155943	0.0325785	0.0829094	0.00749052	0.012636
ENSMUSG00000029772	Ahcyl2	S-adenosylhomocysteine hydrolase-like 2	-1.68304	0.111341	50.9683	13.8195	54.6957	50.5041	47.7051	14.1746	14.9176	12.3664	1.26929e-51	1.82511e-50
ENSMUSG00000021703	Serinc5	serine incorporator 5	-1.6874	0.230908	7.54392	2.02825	7.95186	6.60791	8.07198	2.57299	1.42888	2.08288	2.71787e-13	1.00362e-12
ENSMUSG00000040003	Magi2	membrane associated guanylate kinase, WW and PDZ domain containing 2	-1.68759	0.344974	0.637152	0.169411	0.609265	0.652007	0.650184	0.242196	0.109102	0.156935	9.98516e-07	2.37133e-06
ENSMUSG00000031373	Car5b	carbonic anhydrase 5b, mitochondrial	-1.6893	0.353754	0.949142	0.251571	1.08094	0.962068	0.804415	0.273545	0.144372	0.336796	1.79382e-06	4.17958e-06
ENSMUSG00000039086	Ss18l1	synovial sarcoma translocation gene on chromosome 18-like 1	-1.69015	0.198398	3.412	0.915488	3.78227	3.01708	3.43667	1.11056	0.763853	0.872048	1.60942e-17	7.64635e-17
ENSMUSG00000005161	Prdx2	peroxiredoxin 2	-1.69048	0.125649	116.895	31.518	110.784	133.466	106.435	28.34	31.1192	35.0948	2.91739e-41	3.23787e-40
ENSMUSG00000004748	Mtfp1	mitochondrial fission process 1	-1.69168	0.439213	1.01443	0.270221	1.08547	1.10083	0.857007	0.298003	0.307621	0.205037	0.000117337	0.000237558
ENSMUSG00000074591	Ankub1	ankrin repeat and ubiquitin domain containing 1	-1.69224	0.706818	0.432702	0.112114	0.326657	0.561364	0.410085	0.119267	0.0804996	0.136576	0.0166585	0.0268954
ENSMUSG00000044081			-1.69244	0.691196	0.261707	0.0688132	0.26266	0.166959	0.355503	0.0471307	0.0590775	0.100231	0.0143424	0.0233749
ENSMUSG00000097113	Gm19705	predicted gene, 19705	-1.6929	0.773725	0.859753	0.21597	0.734173	1.23359	0.611498	0.291849	0.0457284	0.310333	0.0286711	0.0448758
ENSMUSG00000060798	Intu	inturned planar cell polarity protein	-1.69467	0.167773	2.1001	0.563193	1.98434	2.07648	2.23948	0.615741	0.509692	0.564146	5.46837e-24	3.53326e-23
ENSMUSG00000084799	Ino80dos	INO80 complex subunit D, opposite strand	-1.69558	0.486109	0.956315	0.256038	0.996121	0.732863	1.13996	0.172637	0.295087	0.300389	0.00048652	0.00093262
ENSMUSG00000027374	Mrps5	mitochondrial ribosomal protein S5	-1.69559	0.0997378	23.1206	6.22742	23.2679	24.1044	21.9896	5.5474	7.03658	6.09829	8.14727e-65	1.50919e-63
ENSMUSG00000026347	Tmem163	transmembrane protein 163	-1.69594	0.55396	1.83855	0.478217	1.91171	2.01749	1.58646	0.865337	0.214677	0.354638	0.00220236	0.00395382
ENSMUSG00000023032	Slc4a8	solute carrier family 4 (anion exchanger), member 8	-1.69597	0.195726	10.4594	2.80432	11.2986	9.15791	10.9217	3.12587	2.32463	2.96246	4.51507e-18	2.21715e-17
ENSMUSG00000043635	Adamts3	a disintegrin-like and metallopeptidase (reprolysin type) with thrombospondin type 1 motif, 3	-1.69716	0.395472	0.515905	0.138381	0.616113	0.462253	0.46935	0.123965	0.204457	0.0867209	1.77495e-05	3.82978e-05
ENSMUSG00000011008	Mcoln2	mucolipin 2	-1.69747	0.404226	1.87519	0.491899	1.97527	1.99136	1.65893	0.677246	0.172244	0.626208	2.67737e-05	5.6999e-05
ENSMUSG00000039835	Nhsl1	NHS-like 1	-1.69966	0.130979	8.94758	2.40261	8.6036	8.07861	10.1605	2.36835	2.41814	2.42135	1.66116e-38	1.73488e-37
ENSMUSG00000026203	Dnajb2	DnaJ heat shock protein family (Hsp40) member B2	-1.70032	0.218278	8.09654	2.15768	7.823	7.94639	8.52022	2.62542	1.9795	1.86813	6.71876e-15	2.74466e-14
ENSMUSG00000082229	Nap1l2	nucleosome assembly protein 1-like 2	-1.70155	0.620104	1.05123	0.276968	0.94754	0.888641	1.31751	0.190649	0.352174	0.288081	0.00607002	0.0103497
ENSMUSG00000022938	Fam3b	family with sequence similarity 3, member B	-1.70182	0.316091	3.93278	1.05003	3.82899	3.84695	4.1224	0.843212	1.02172	1.28515	7.28687e-08	1.87251e-07
ENSMUSG00000085465			-1.70188	0.724415	1.2868	0.337803	1.79018	0.724133	1.34609	0.256979	0.483177	0.273254	0.0188079	0.0301654
ENSMUSG00000093598			-1.70205	0.403923	0.678341	0.17914	0.741832	0.692476	0.600714	0.13516	0.154018	0.248243	2.51104e-05	5.35763e-05
ENSMUSG00000032086	Bace1	beta-site APP cleaving enzyme 1	-1.70222	0.256964	1.09304	0.29376	0.986007	0.907258	1.38586	0.261306	0.337777	0.282197	3.48743e-11	1.1337e-10
ENSMUSG00000025933	Tmem14a	transmembrane protein 14A	-1.70238	0.293414	3.71942	0.993003	2.85429	4.35858	3.9454	0.764976	0.983469	1.23056	6.5541e-09	1.81234e-08
ENSMUSG00000097747			-1.70496	0.787164	0.26009	0.0651998	0.288729	0.231017	0.260525	0.086082	0.0179837	0.0915338	0.0303152	0.047287
ENSMUSG00000061859	Inadl	InaD-like (Drosophila)	-1.70801	0.155676	13.2223	3.52557	12.7859	11.5032	15.3779	3.84492	3.48899	3.2428	5.23274e-28	3.98092e-27
ENSMUSG00000078591	Hs3st4	heparan sulfate (glucosamine) 3-O-sulfotransferase 4	-1.70862	0.548244	0.361715	0.0931437	0.312179	0.437114	0.335854	0.108585	0.0388885	0.131957	0.00182993	0.00331794
ENSMUSG00000022821	Hgd	homogentisate 1, 2-dioxygenase	-1.70907	0.439072	1.09591	0.285456	1.16985	1.12321	0.994672	0.290649	0.163945	0.401774	9.9235e-05	0.000201978
ENSMUSG00000022303	Dcstamp	dentrocyte expressed seven transmembrane protein	-1.7106	0.297906	0.825404	0.214295	0.69164	1.03915	0.745426	0.260621	0.17112	0.211145	9.35215e-09	2.55752e-08
ENSMUSG00000055567	Unc80	unc-80, NALCN activator	-1.7114	0.635669	0.269222	0.0688861	0.296573	0.200095	0.310997	0.134622	0.0151439	0.0568922	0.00709647	0.0120047
ENSMUSG00000032419	Tbx18	T-box18	-1.71154	0.601577	0.67182	0.172803	0.654669	0.740537	0.620254	0.211449	0.0596355	0.247325	0.00444001	0.00770114
ENSMUSG00000054910			-1.71189	0.634532	0.422603	0.107701	0.3396	0.529853	0.398355	0.153561	0.0412468	0.128296	0.00697844	0.0118174
ENSMUSG00000048216	Gpr85	G protein-coupled receptor 85	-1.71349	0.369496	0.399733	0.10283	0.397437	0.424273	0.377488	0.128367	0.0508121	0.129312	3.5285e-06	8.03577e-06
ENSMUSG00000032718	Mansc1	MANSC domain containing 1	-1.71412	0.141782	7.67291	2.03007	7.95488	7.87147	7.19238	2.28268	2.01205	1.7955	1.1954e-33	1.07913e-32
ENSMUSG00000069910	Spdl1	spindle apparatus coiled-coil protein 1	-1.7149	0.178657	11.8696	3.16221	11.7086	11.9561	11.9441	2.35	4.13385	3.0028	8.08561e-22	4.80338e-21
ENSMUSG00000031808	Slc27a1	solute carrier family 27 (fatty acid transporter), member 1	-1.71516	0.203782	4.50242	1.19138	4.61671	4.0326	4.85796	1.10618	1.00943	1.45854	3.87419e-17	1.80343e-16
ENSMUSG00000015342	Xk	X-linked Kx blood group	-1.71545	0.255772	1.38874	0.367405	1.57656	1.05139	1.53826	0.409313	0.366476	0.326427	1.98756e-11	6.54871e-11
ENSMUSG00000020451	Limk2	LIM motif-containing protein kinase 2	-1.71688	0.116743	17.1189	4.53174	16.8221	17.4975	17.0369	4.81318	4.55915	4.22287	5.85627e-49	7.89716e-48
ENSMUSG00000002504	Slc9a3r2	solute carrier family 9 (sodium/hydrogen exchanger), member 3 regulator 2	-1.71805	0.259838	2.40862	0.636852	2.38634	2.91465	1.92486	0.618939	0.819743	0.471873	3.79092e-11	1.22898e-10
ENSMUSG00000029651	Mtus2	microtubule associated tumor suppressor candidate 2	-1.71864	0.227252	0.837153	0.21994	0.949253	0.797285	0.764919	0.249211	0.201404	0.209206	3.94775e-14	1.54247e-13
ENSMUSG00000030970	Ctbp2	C-terminal binding protein 2	-1.71992	0.128276	11.0237	2.91953	10.1993	10.9846	11.8872	2.7452	3.07974	2.93365	5.43281e-41	5.98621e-40
ENSMUSG00000060512	0610040J01Rik	RIKEN cDNA 0610040J01 gene	-1.72034	0.336913	1.55402	0.408346	1.67902	1.59735	1.38568	0.423259	0.464229	0.337549	3.28735e-07	8.08204e-07
ENSMUSG00000033526	Ppip5k1	diphosphoinositol pentakisphosphate kinase 1	-1.7207	0.142096	10.6062	2.79969	10.4219	9.87584	11.5207	3.11133	2.64482	2.64291	9.41796e-34	8.53453e-33
ENSMUSG00000032352	Lrrc1	leucine rich repeat containing 1	-1.7209	0.126557	5.8323	1.54646	5.73229	5.89723	5.86737	1.3423	1.74057	1.55651	4.12589e-42	4.67685e-41
ENSMUSG00000071252	2210408I21Rik	RIKEN cDNA 2210408I21 gene	-1.72455	0.260071	1.50031	0.391224	1.54571	1.65146	1.30376	0.439551	0.312895	0.421227	3.33221e-11	1.08486e-10
ENSMUSG00000037972	Snn	stannin	-1.72723	0.128122	58.6233	15.3867	61.0501	59.0547	55.7651	17.3191	14.1772	14.6639	2.02085e-41	2.25438e-40
ENSMUSG00000024222	Fkbp5	FK506 binding protein 5	-1.729	0.0955176	23.3828	6.14319	23.9188	23.1965	23.0331	6.22523	6.21202	5.99231	3.1068e-73	6.60602e-72
ENSMUSG00000067795	4930444P10Rik	RIKEN cDNA 4930444P10 gene	-1.72976	0.501303	2.08659	0.533276	2.38793	2.35422	1.51764	0.549947	0.15132	0.89856	0.000559486	0.00106691
ENSMUSG00000029657	Hsph1	heat shock 105kDa/110kDa protein 1	-1.73022	0.148122	36.2563	9.52322	33.0576	36.9264	38.7849	9.08583	10.3802	9.10367	1.59355e-31	1.34918e-30
ENSMUSG00000089889	0610040B10Rik	RIKEN cDNA 0610040B10 gene	-1.7316	0.40192	4.00567	1.02544	3.76518	4.91203	3.3398	1.11304	0.516731	1.44654	1.64499e-05	3.55792e-05
ENSMUSG00000005483	Dnajb1	DnaJ heat shock protein family (Hsp40) member B1	-1.73267	0.172731	40.8981	10.7006	41.5217	37.7682	43.4046	11.3233	9.41213	11.3664	1.11375e-23	7.0993e-23
ENSMUSG00000031904	Slc7a6	solute carrier family 7 (cationic amino acid transporter, y+ system), member 6	-1.73339	0.0994777	11.996	3.14513	12.1645	11.393	12.4305	3.03707	3.13363	3.26467	5.33928e-68	1.04481e-66
ENSMUSG00000041361	Myzap	myocardial zonula adherens protein	-1.73422	0.257841	0.722777	0.186915	0.723633	0.810586	0.634111	0.229229	0.16902	0.162498	1.74501e-11	5.76999e-11
ENSMUSG00000034686	Prr7	proline rich 7 (synaptic)	-1.7347	0.405651	0.973349	0.256574	0.957248	1.20068	0.762124	0.181869	0.433142	0.15471	1.89997e-05	4.09039e-05
ENSMUSG00000098148			-1.73507	0.173265	3.8301	0.997278	3.41822	3.9751	4.09698	1.18933	0.855279	0.947229	1.32348e-23	8.40117e-23
ENSMUSG00000044083	Efcab8	EF-hand calcium binding domain 8	-1.7355	0.545275	0.670537	0.173942	0.741966	0.701596	0.56805	0.174287	0.254876	0.0926625	0.00145858	0.00267293
ENSMUSG00000073758	Sh3d21	SH3 domain containing 21	-1.7361	0.188538	3.32927	0.867563	3.01951	3.80899	3.15932	0.788507	0.832318	0.981864	3.31459e-20	1.81879e-19
ENSMUSG00000041891	Lman1	lectin, mannose-binding, 1	-1.73873	0.121401	51.2704	13.3897	51.981	48.4008	53.4292	13.5854	14.6622	11.9213	1.58921e-46	2.00586e-45
[truncated: 8,766 more rows]

## Sheet: mTECs_vs_t-DCs
EnsemblID	GeneSymbol	Genename	log2FoldChange	lfcSE	meanRPKM.mTECs	meanRPKM.t.DCs	RPKMcounts.mTECs_01	RPKMcounts.mTECs_02	RPKMcounts.mTECs_03	RPKMcounts.t.DCs_01	RPKMcounts.t.DCs_02	RPKMcounts.t.DCs_03	pvalue	padj
ENSMUSG00000051969	Tlr11	toll-like receptor 11	8.64637	0.309984	0.192145	61.8968	0.202971	0.298053	0.0754123	63.2465	55.5043	66.9397	3.24856e-171	2.55232e-169
ENSMUSG00000046080	Clec9a	C-type lectin domain family 9, member a	8.60536	0.297791	0.201312	63.1787	0.267518	0.241964	0.0944552	63.704	62.7311	63.101	1.29009e-183	1.25024e-181
ENSMUSG00000045381	Olfr433	olfactory receptor 433	8.57234	0.965562	0.0114707	7.43206	0	0	0.034412	8.73025	6.23534	7.3306	6.80232e-19	3.46318e-18
ENSMUSG00000047462	A530099J19Rik	RIKEN cDNA A530099J19 gene	8.52361	0.30889	0.601139	178.961	0.759447	0.732489	0.311482	169.244	180.895	186.744	1.30126e-167	9.61696e-166
ENSMUSG00000054203	Ifi205	interferon activated gene 205	8.15585	0.236547	1.35934	311.577	1.7329	1.20988	1.13523	314.794	320.044	299.892	1.67138e-260	3.89041e-258
ENSMUSG00000067767	Clec4b2	C-type lectin domain family 4, member b2	7.94385	0.45379	0.173627	35.8839	0.0978448	0.30532	0.117716	43.1924	30.7116	33.7477	1.29945e-68	2.41704e-67
ENSMUSG00000022456	Sept3	septin 3	7.91717	0.214174	0.600821	115.772	0.631286	0.681888	0.489289	105.17	119.988	122.157	4.0168e-299	1.49317e-296
ENSMUSG00000060509	Xcr1	chemokine (C motif) receptor 1	7.47576	0.252632	1.20468	172.103	1.21241	1.26109	1.14053	156.593	165.567	194.15	1.92216e-192	2.04587e-190
ENSMUSG00000048621	Gm6377	predicted gene 6377	7.43476	0.210386	0.474639	65.1421	0.603207	0.499089	0.321622	60.8529	58.8443	75.7292	1.49708e-273	4.23708e-271
ENSMUSG00000048534	Amica1	adhesion molecule, interacts with CXADR antigen 1	7.38283	0.130164	1.36232	179.512	1.48048	1.52371	1.08275	180.768	182.615	175.152	0	0
ENSMUSG00000050919	Zfp366	zinc finger protein 366	7.29419	0.265876	0.343894	43.0096	0.374169	0.432435	0.225079	33.5202	42.2089	53.2997	1.06029e-165	7.69903e-164
ENSMUSG00000029413	Naaa	N-acylethanolamine acid amidase	7.02315	0.224046	9.34731	971.133	10.2783	10.493	7.27059	950.478	1001.89	961.028	1.07179e-215	1.48301e-213
ENSMUSG00000049625	Tifab	TRAF-interacting protein with forkhead-associated domain, family member B	6.85362	0.191514	0.489609	44.7889	0.459742	0.683144	0.32594	48.6177	42.7638	42.9853	1.7902e-280	5.37189e-278
ENSMUSG00000053101	Gpr141	G protein-coupled receptor 141	6.85018	0.248117	0.145206	13.5685	0.133842	0.150817	0.15096	13.4941	13.0757	14.1355	8.7531e-168	6.48823e-166
ENSMUSG00000021675	F2rl2	coagulation factor II (thrombin) receptor-like 2	6.81258	0.387165	0.100175	9.08107	0.0765187	0.127345	0.0966616	7.25285	9.98336	10.007	2.63924e-69	4.98733e-68
ENSMUSG00000047048	Olfr432	olfactory receptor 432	6.72667	1.11228	0	1.06154	0	0	0	1.16682	0.919006	1.09879	1.46995e-09	4.37401e-09
ENSMUSG00000046805	Mpeg1	macrophage expressed gene 1	6.72431	0.233217	11.3394	957.933	13.9469	11.0892	8.9821	893.672	973.702	1006.42	8.32791e-183	8.0083e-181
ENSMUSG00000086884			6.71073	1.12183	0	3.51735	0	0	0	3.59757	2.84238	4.1121	2.20464e-09	6.47356e-09
ENSMUSG00000026357	Rgs18	regulator of G-protein signaling 18	6.70106	0.271709	0.228288	19.2094	0.301644	0.196097	0.187123	20.6681	19.1122	17.848	2.69317e-134	1.34152e-132
ENSMUSG00000052013	Btla	B and T lymphocyte associated	6.66293	0.153414	1.25148	100.557	1.24846	1.34759	1.15838	100.189	95.8625	105.62	0	0
ENSMUSG00000021880	Rnase6	ribonuclease, RNase A family, 6	6.65602	0.165599	1.76404	140.953	1.9645	2.00623	1.32139	153.053	148.279	121.527	0	0
ENSMUSG00000005947	Itgae	integrin alpha E, epithelial-associated	6.64491	0.15944	1.66928	132.668	1.74271	1.58481	1.68031	112.111	151.276	134.617	0	0
ENSMUSG00000027398	Il1b	interleukin 1 beta	6.62876	0.15223	14.2142	1114.83	15.6153	16.6828	10.3445	1149.1	1187.74	1007.64	0	0
ENSMUSG00000051506	Wdfy4	WD repeat and FYVE domain containing 4	6.58712	0.185898	2.26305	172.802	2.75162	1.90939	2.12814	140.382	175.701	202.322	5.11333e-275	1.48084e-272
ENSMUSG00000096573	1700009J07Rik	RIKEN cDNA 1700009J07 gene	6.52093	0.6933	0.0562981	4.76013	0	0.131011	0.0378834	4.76792	5.40202	4.11046	5.17112e-21	2.86714e-20
ENSMUSG00000034783	Cd207	CD207 antigen	6.46743	0.141469	6.72852	471.639	7.40773	7.13247	5.64536	480.442	481.24	453.234	0	0
ENSMUSG00000018930	Ccl4	chemokine (C-C motif) ligand 4	6.45673	0.229287	1.95581	137.523	2.49465	1.74999	1.62279	165.436	134.577	112.556	1.80751e-174	1.50561e-172
ENSMUSG00000043263	Pyhin1	pyrin and HIN domain family, member 1	6.43638	0.196018	0.418288	28.7169	0.372278	0.546671	0.335913	30.5967	25.8433	29.7108	1.82916e-236	3.3746e-234
ENSMUSG00000040710	St8sia4	ST8 alpha-N-acetyl-neuraminide alpha-2,8-sialyltransferase 4	6.43201	0.162829	0.503765	34.5159	0.622716	0.441626	0.446955	30.9422	36.0077	36.5977	0	0
ENSMUSG00000042817	Flt3	FMS-like tyrosine kinase 3	6.34146	0.180793	1.26131	81.0353	1.6219	1.29186	0.870168	79.4009	78.0036	85.7015	1.57862e-269	4.13866e-267
ENSMUSG00000079298	Klrb1b	killer cell lectin-like receptor subfamily B member 1B	6.32664	0.237403	0.320069	20.4619	0.223415	0.411143	0.325647	20.0854	20.3378	20.9625	1.81882e-156	1.20799e-154
ENSMUSG00000031495	Cd209d	CD209d antigen	6.30171	0.302572	0.659275	41.9001	0.710621	0.739153	0.528051	41.6773	43.6612	40.362	2.45901e-96	7.42354e-95
ENSMUSG00000022831	Hcls1	hematopoietic cell specific Lyn substrate 1	6.26636	0.217891	6.88724	421.534	7.67318	8.90978	4.07877	419.274	433.8	411.529	6.96417e-182	6.54527e-180
ENSMUSG00000030789	Itgax	integrin alpha X	6.26585	0.178956	1.64413	100.261	2.10145	1.57537	1.25557	84.5943	109.876	106.314	1.41057e-268	3.65954e-266
ENSMUSG00000050075	Gpr171	G protein-coupled receptor 171	6.21201	0.194554	1.35717	79.6508	1.51439	1.48569	1.07143	73.5868	75.0649	90.3006	1.03935e-223	1.67007e-221
ENSMUSG00000030149	Klrk1	killer cell lectin-like receptor subfamily K, member 1	6.18364	0.21665	0.324607	18.8249	0.347328	0.3239	0.302593	17.746	18.0849	20.6439	3.52558e-179	3.22824e-177
ENSMUSG00000057596	Trim30d	tripartite motif-containing 30D	6.16586	0.288957	0.165387	9.6285	0.14	0.145621	0.21054	8.70057	9.80023	10.3847	5.0012e-101	1.5908e-99
ENSMUSG00000020399	Havcr2	hepatitis A virus cellular receptor 2	6.11541	0.131724	3.36311	184.442	3.46171	3.54216	3.08547	180.066	173.466	199.793	0	0
ENSMUSG00000030214	Plbd1	phospholipase B domain containing 1	6.11505	0.155494	11.6361	639.169	12.2796	13.7983	8.83047	684.147	623.259	610.101	0	0
ENSMUSG00000038543	BC028528	cDNA sequence BC028528	6.10179	0.19904	2.98415	162.779	2.93446	3.83996	2.17804	189.309	160.992	138.036	2.1905e-206	2.64838e-204
ENSMUSG00000040197	Cd209e	CD209e antigen	6.09223	0.279576	0.693414	37.7953	0.934937	0.685153	0.46015	38.039	31.1448	44.2021	2.82736e-105	9.59375e-104
ENSMUSG00000052688	Rab7b	RAB7B, member RAS oncogene family	6.06141	0.238864	2.76613	147.709	2.95897	2.60309	2.73634	139.852	141.867	161.409	4.64955e-142	2.57337e-140
ENSMUSG00000078763	Slfn1	schlafen 1	6.03482	0.290799	1.70566	89.4281	1.78714	2.32896	1.0009	89.3996	89.3249	89.5598	1.1631e-95	3.47757e-94
ENSMUSG00000043943	Naalad2	N-acetylated alpha-linked acidic dipeptidase 2	6.03119	0.275905	0.366595	19.3187	0.461438	0.26447	0.373877	19.4099	19.6838	18.8624	6.28641e-106	2.15364e-104
ENSMUSG00000001281	Itgb7	integrin beta 7	6.01695	0.173582	0.493348	25.3349	0.515497	0.551088	0.413458	26.249	26.5919	23.1639	2.80058e-263	6.64299e-261
ENSMUSG00000022659	Gcsam	germinal center associated, signaling and motility	5.95178	0.260409	0.927024	45.9916	0.635278	1.24948	0.89631	49.9796	42.6681	45.3271	1.2881e-115	5.0923e-114
ENSMUSG00000044703	Phf11a	PHD finger protein 11A	5.86753	0.198821	0.730037	33.6538	0.848374	0.882436	0.459301	35.9838	31.9824	32.9951	2.04225e-191	2.16443e-189
ENSMUSG00000024300	Myo1f	myosin IF	5.85152	0.139623	1.14778	52.2913	1.39364	1.1993	0.850397	50.6367	53.4378	52.7995	0	0
ENSMUSG00000079419	Ms4a6c	membrane-spanning 4-domains, subfamily A, member 6C	5.83501	0.179532	1.77222	79.9851	1.80652	2.31102	1.19912	86.8971	76.1608	76.8974	1.02338e-231	1.8337e-229
ENSMUSG00000087107	AI662270	expressed sequence AI662270	5.78048	0.182618	4.47123	194.69	3.9148	6.13586	3.36302	201.477	196.783	185.809	6.81128e-220	1.0038e-217
ENSMUSG00000039315	Clnk	cytokine-dependent hematopoietic cell linker	5.69733	0.312542	0.239039	10.136	0.157664	0.234278	0.325173	10.1307	9.73699	10.5402	3.03838e-74	6.2852e-73
ENSMUSG00000055069	Rab39	RAB39, member RAS oncogene family	5.69614	0.283514	0.157761	6.52756	0.167543	0.20108	0.104661	6.90311	5.98869	6.6909	8.80015e-90	2.40325e-88
ENSMUSG00000087052			5.67996	0.351444	0.139995	5.80373	0.202378	0.126302	0.0913045	6.5691	5.87958	4.9625	9.37889e-59	1.45268e-57
ENSMUSG00000050232	Cxcr3	chemokine (C-X-C motif) receptor 3	5.66759	0.388005	0.143482	6.02332	0.132721	0.13805	0.159675	5.9933	6.03668	6.03998	2.53475e-48	3.08707e-47
ENSMUSG00000048163	Selplg	selectin, platelet (p-selectin) ligand	5.64788	0.17989	3.4223	135.903	4.29365	3.62483	2.34842	129.658	143.415	134.637	2.27659e-216	3.20344e-214
ENSMUSG00000022439	Parvg	parvin, gamma	5.60602	0.135538	2.27939	87.6554	2.5243	2.5224	1.79146	84.1264	93.6747	85.1651	0	0
ENSMUSG00000024675	Ms4a4c	membrane-spanning 4-domains, subfamily A, member 4C	5.60147	0.214227	0.867858	33.5039	0.688908	1.13264	0.782029	34.7556	28.5296	37.2265	1.05534e-150	6.50599e-149
ENSMUSG00000091649	Phf11b	PHD finger protein 11B	5.58706	0.150463	2.16032	81.8719	2.36034	2.5233	1.59733	83.8092	82.7751	79.0313	8.42931e-302	3.22985e-299
ENSMUSG00000020437	Myo1g	myosin IG	5.54876	0.18585	2.3434	86.7388	2.65097	2.81607	1.56317	79.8837	86.2319	94.1007	7.30142e-196	8.08219e-194
ENSMUSG00000026395	Ptprc	protein tyrosine phosphatase, receptor type, C	5.52314	0.179393	4.66801	169.916	5.2865	5.5761	3.14143	165.827	165.426	178.494	3.79977e-208	4.70831e-206
ENSMUSG00000030589	Rasgrp4	RAS guanyl releasing protein 4	5.51682	0.122351	0.573124	20.8025	0.580025	0.586076	0.553272	21.7541	20.603	20.0503	0	0
ENSMUSG00000071042	Rasgrp3	RAS, guanyl releasing protein 3	5.51327	0.156715	0.996409	36.0087	1.1409	0.981809	0.866518	32.9105	35.806	39.3095	3.99905e-271	1.08261e-268
ENSMUSG00000038179	Slamf7	SLAM family member 7	5.49772	0.180368	4.12092	147.048	4.60045	4.60112	3.16119	124.931	144.443	171.77	4.72283e-204	5.57473e-202
ENSMUSG00000015745	Plekho1	pleckstrin homology domain containing, family O member 1	5.48518	0.139317	4.82453	171.107	4.44171	5.89881	4.13307	186.178	171.996	155.148	0	0
ENSMUSG00000054200	Ffar4	free fatty acid receptor 4	5.47743	0.217318	0.552687	19.7122	0.494773	0.543229	0.620058	18.5328	21.3216	19.2823	3.5601e-140	1.91094e-138
ENSMUSG00000073490	AI607873	expressed sequence AI607873	5.47666	0.161028	1.51626	53.39	1.53996	1.65899	1.34983	47.2519	53.984	58.934	1.55132e-253	3.38922e-251
ENSMUSG00000037337	Map4k1	mitogen-activated protein kinase kinase kinase kinase 1	5.47333	0.115402	1.4759	51.8101	1.43286	1.63795	1.3569	51.9483	53.0342	50.4478	0	0
ENSMUSG00000024013	Fgd2	FYVE, RhoGEF and PH domain containing 2	5.46832	0.147983	0.983701	34.49	0.845433	1.21978	0.885888	38.2871	33.4976	31.6854	6.67498e-299	2.40938e-296
ENSMUSG00000015468	Notch4	notch 4	5.43594	0.194103	0.435475	14.946	0.499611	0.471329	0.335484	15.5377	14.3664	14.934	1.39569e-172	1.12495e-170
ENSMUSG00000028657	Ppt1	palmitoyl-protein thioesterase 1	5.42284	0.19378	40.3404	1375.57	41.0876	43.3565	36.5772	1359.39	1366.36	1400.96	2.50702e-172	2.01419e-170
ENSMUSG00000031165	Was	Wiskott-Aldrich syndrome homolog (human)	5.4165	0.145554	1.37159	46.1605	1.52145	1.5637	1.02962	44.1349	49.4448	44.9018	4.20902e-303	1.6908e-300
ENSMUSG00000015355	Cd48	CD48 antigen	5.41257	0.209414	1.77092	59.6166	1.98107	2.36464	0.967038	65.719	59.486	53.6447	2.68138e-147	1.56034e-145
ENSMUSG00000024965	Fermt3	fermitin family member 3	5.38815	0.182685	1.90158	62.9236	2.11653	2.38625	1.20196	60.881	67.8664	60.0234	3.41656e-191	3.60563e-189
ENSMUSG00000086686			5.38619	1.15527	0	0.534096	0	0	0	0.399871	0.54972	0.652698	3.12747e-06	7.28243e-06
ENSMUSG00000000290	Itgb2	integrin beta 2	5.37186	0.109178	2.92737	95.8873	3.3262	2.7222	2.73372	91.3269	100.257	96.078	0	0
ENSMUSG00000030055	Rab43	RAB43, member RAS oncogene family	5.36452	0.145144	2.53744	82.7351	2.91852	2.41299	2.2808	76.4633	83.7342	88.008	5.05865e-299	1.8528e-296
ENSMUSG00000078771	Evi2a	ecotropic viral integration site 2a	5.35505	0.158691	2.0874	67.5153	2.35862	2.34892	1.55466	69.7792	64.2677	68.4988	1.25574e-249	2.69616e-247
ENSMUSG00000022372	Sla	src-like adaptor	5.35344	0.117444	1.43236	46.2463	1.63717	1.46656	1.19336	47.3156	43.472	47.9512	0	0
ENSMUSG00000031264	Btk	Bruton agammaglobulinemia tyrosine kinase	5.35176	0.135258	0.994078	32.1884	1.04016	1.00352	0.938553	33.5515	30.7745	32.2392	0	0
ENSMUSG00000040229	Gpr34	G protein-coupled receptor 34	5.32884	0.243211	0.391486	12.5783	0.495128	0.381487	0.297842	13.4627	12.1657	12.1064	2.07087e-106	7.15356e-105
ENSMUSG00000078925	D030018L15Rik	nuclear receptor coactivator 2 pseudogene	5.32604	1.25268	0	0.118427	0	0	0	0.153379	0.118945	0.0829583	2.1215e-05	4.60423e-05
ENSMUSG00000078122	F630028O10Rik	RIKEN cDNA F630028O10 gene	5.30316	0.868084	0.00799972	0.332123	0.0117634	0.0122357	0	0.420755	0.332598	0.243017	1.00228e-09	3.0152e-09
ENSMUSG00000058099	Nfam1	Nfat activating molecule with ITAM motif 1	5.29776	0.165435	0.73552	22.8152	0.970207	0.732678	0.503674	21.1305	24.1803	23.135	5.16761e-225	8.4674e-223
ENSMUSG00000035148	Gpr33	G protein-coupled receptor 33	5.29743	0.384917	0.190989	6.05103	0.358623	0.114776	0.0995666	5.87094	5.88938	6.39278	4.28372e-43	4.65896e-42
ENSMUSG00000049744	Arhgap15	Rho GTPase activating protein 15	5.28193	0.285628	0.500628	15.4968	0.487873	0.786566	0.227445	16.3524	14.5304	15.6076	2.38194e-76	5.13189e-75
ENSMUSG00000086656			5.22706	1.12487	0.0222745	1.05506	0.0668236	0	0	0.7768	1.0679	1.32047	3.37081e-06	7.83293e-06
ENSMUSG00000054626	Xlr	X-linked lymphocyte-regulated	5.20055	0.194155	1.45127	42.1887	1.48219	1.90571	0.965903	46.9037	39.4273	40.2351	4.75593e-158	3.19276e-156
ENSMUSG00000095788	Sirpb1a	signal-regulatory protein beta 1A	5.19791	0.604043	0.0506071	1.70442	0.0310795	0.0646547	0.056087	1.63969	1.9103	1.56328	7.61813e-18	3.67281e-17
ENSMUSG00000036469	March1	membrane-associated ring finger (C3HC4) 1	5.19142	0.128839	1.10676	32.0258	1.23752	1.04884	1.03392	32.3946	29.513	34.1698	0	0
ENSMUSG00000074785	Plxnc1	plexin C1	5.17938	0.195866	1.28422	36.8025	1.41855	1.41897	1.01516	33.9425	29.5559	46.909	4.33215e-154	2.77369e-152
ENSMUSG00000063286			5.17924	0.201077	0.60842	17.5035	0.573297	0.601786	0.650178	13.8132	16.7675	21.9297	2.66211e-146	1.53834e-144
ENSMUSG00000021886	Gpr65	G-protein coupled receptor 65	5.17895	0.143768	1.56514	44.9956	1.56972	1.57443	1.55128	45.3344	45.6762	43.9763	3.66063e-284	1.15407e-281
ENSMUSG00000028341	Nr4a3	nuclear receptor subfamily 4, group A, member 3	5.17098	0.301543	5.71877	165.298	5.04062	4.32391	7.79179	108.008	163.952	223.934	6.46232e-66	1.14965e-64
ENSMUSG00000013974	Mcemp1	mast cell expressed membrane protein 1	5.15362	0.182104	1.76507	49.6217	1.69125	2.32209	1.28188	54.0503	45.1709	49.6438	3.41392e-176	2.93197e-174
ENSMUSG00000026271	Gpr35	G protein-coupled receptor 35	5.14035	0.133718	0.974722	27.2379	1.04024	0.91265	0.971275	24.565	28.5332	28.6154	0	0
ENSMUSG00000000530	Acvrl1	activin A receptor, type II-like 1	5.1016	0.189549	0.938811	25.5895	0.999325	0.962858	0.854249	24.0237	27.9617	24.7831	1.48908e-159	1.01608e-157
ENSMUSG00000031494	Cd209a	CD209a antigen	5.08671	0.180267	2.61638	70.7169	3.35424	2.12019	2.3747	74.9381	63.0981	74.1146	3.55486e-175	3.01148e-173
ENSMUSG00000024397	Aif1	allograft inflammatory factor 1	5.08662	0.185439	25.4776	686.31	27.8313	30.9515	17.6499	706.066	709.436	643.428	1.20066e-165	8.69293e-164
ENSMUSG00000026826	Nr4a2	nuclear receptor subfamily 4, group A, member 2	5.08078	0.260519	2.01186	54.2488	1.70631	2.19898	2.1303	39.2193	57.7115	65.8155	1.04439e-84	2.61162e-83
ENSMUSG00000027447	Cst3	cystatin C	5.07439	0.180529	202.645	5418.38	209.303	244.845	153.786	5719.97	5513.88	5021.29	7.72165e-174	6.38921e-172
ENSMUSG00000058755	Osm	oncostatin M	5.05768	0.232863	0.737766	19.421	0.943766	0.858951	0.410581	20.1033	19.1774	18.9823	1.34236e-104	4.50579e-103
ENSMUSG00000040747	Cd53	CD53 antigen	5.05498	0.197547	3.11268	82.0103	3.62128	3.78089	1.93586	83.3123	88.0305	74.6881	2.0393e-144	1.1596e-142
ENSMUSG00000055805	Fmnl1	formin-like 1	5.05454	0.121302	2.56551	67.2888	2.85716	2.67887	2.16049	63.9529	67.4304	70.4831	0	0
ENSMUSG00000053977	Cd8a	CD8 antigen, alpha chain	5.03941	0.263865	2.09491	54.8632	2.42217	2.65939	1.20317	58.0202	50.3882	56.1812	2.60374e-81	6.12937e-80
ENSMUSG00000050721	Plekho2	pleckstrin homology domain containing, family O member 2	5.00064	0.143059	3.84049	97.3545	4.09706	3.57971	3.84471	84.3465	104.246	103.471	1.08504e-267	2.7297e-265
ENSMUSG00000038623	Tm6sf1	transmembrane 6 superfamily member 1	4.98047	0.150327	0.634154	15.7971	0.750344	0.68728	0.464838	17.1145	15.0475	15.2295	1.06485e-240	2.04009e-238
ENSMUSG00000094235			4.95161	1.37839	0	1.04006	0	0	0	1.91547	0.603459	0.601261	0.000327752	0.000640184
ENSMUSG00000056529	Ptafr	platelet-activating factor receptor	4.93168	0.168078	0.75503	18.3295	0.715896	0.722739	0.826455	16.2487	21.1514	17.5885	3.06022e-189	3.18903e-187
ENSMUSG00000030147	Clec4b1	C-type lectin domain family 4, member b1	4.93065	0.70566	0.0665862	1.95786	0.153569	0	0.0461893	2.65489	1.19562	2.02307	2.80248e-12	9.96267e-12
ENSMUSG00000026358	Rgs1	regulator of G-protein signaling 1	4.92607	0.289559	5.64012	136.921	5.49146	8.11323	3.31568	157.086	106.353	147.323	6.65846e-65	1.1605e-63
ENSMUSG00000090894	Olfr110	olfactory receptor 110	4.91211	1.19778	0.0115401	0.433214	0.0346202	0	0	0.464362	0.368841	0.46644	4.11361e-05	8.72538e-05
ENSMUSG00000055235	Wdr86	WD repeat domain 86	4.91116	0.245692	0.190236	4.5626	0.131671	0.264785	0.174253	5.14134	4.43865	4.10782	6.8484e-89	1.83208e-87
ENSMUSG00000073489	Ifi204	interferon activated gene 204	4.90319	0.132002	6.06809	143.733	5.25148	6.78814	6.16465	141.317	141.613	148.269	5.33718e-302	2.10996e-299
ENSMUSG00000084964			4.89641	0.571956	0.297815	7.68034	0	0.354809	0.538636	8.92195	6.91895	7.20014	1.12071e-17	5.35235e-17
ENSMUSG00000042351	Grap2	GRB2-related adaptor protein 2	4.89567	0.193689	0.559259	13.1817	0.545613	0.617966	0.514196	11.3407	13.2952	14.9091	5.87657e-141	3.21674e-139
ENSMUSG00000078942	Naip6	NLR family, apoptosis inhibitory protein 6	4.89268	0.278073	0.0883069	2.09779	0.106563	0.0875069	0.0708503	1.98101	1.91442	2.39793	2.69206e-69	5.08327e-68
ENSMUSG00000030707	Coro1a	coronin, actin binding protein 1A	4.88701	0.129883	12.1505	284.297	12.2081	14.1573	10.086	291.433	294.57	266.889	0	0
ENSMUSG00000026928	Card9	caspase recruitment domain family, member 9	4.86572	0.249504	0.358917	8.41036	0.294992	0.409114	0.372646	9.28514	7.50248	8.44347	1.06505e-84	2.66061e-83
ENSMUSG00000025017	Pik3ap1	phosphoinositide-3-kinase adaptor protein 1	4.85803	0.200295	2.96538	68.2743	3.68989	2.49777	2.70848	55.5941	75.6177	73.611	5.94391e-130	2.79847e-128
ENSMUSG00000027009	Itga4	integrin alpha 4	4.85163	0.191007	1.01203	23.1574	1.01145	0.970502	1.05414	19.1299	20.9012	29.4412	2.49924e-142	1.38942e-140
ENSMUSG00000062960	Kdr	kinase insert domain protein receptor	4.85014	0.22514	0.511416	11.7496	0.536473	0.443721	0.554054	9.84861	11.3914	14.0088	6.19265e-103	2.01877e-101
ENSMUSG00000029650	Slc46a3	solute carrier family 46, member 3	4.8451	0.147139	1.89991	43.0542	2.12372	2.24172	1.33429	45.3518	40.5592	43.2516	8.53472e-238	1.58631e-235
ENSMUSG00000050921	P2ry10	purinergic receptor P2Y, G-protein coupled 10	4.84282	0.15524	3.38502	76.8575	3.32783	3.94412	2.88312	78.318	75.2769	76.9774	1.2205e-213	1.64312e-211
ENSMUSG00000030325	Klrb1c	killer cell lectin-like receptor subfamily B member 1C	4.83568	0.253877	0.257245	5.85141	0.248162	0.27331	0.250264	5.91317	5.62277	6.0183	6.91101e-81	1.60865e-79
ENSMUSG00000024986	Hhex	hematopoietically expressed homeobox	4.81113	0.170656	0.554383	12.2366	0.534948	0.738335	0.389867	11.5264	13.0511	12.1324	7.35042e-175	6.16395e-173
ENSMUSG00000048779	P2ry6	pyrimidinergic receptor P2Y, G-protein coupled, 6	4.77191	0.189312	0.658075	14.1751	0.829813	0.698724	0.445687	13.6214	14.1922	14.7116	3.39405e-140	1.82575e-138
ENSMUSG00000038147	Cd84	CD84 antigen	4.76271	0.486925	1.86104	41.6334	2.1297	2.29639	1.15702	45.4857	40.3854	39.0292	1.35608e-22	7.98264e-22
ENSMUSG00000051504	Siglech	sialic acid binding Ig-like lectin H	4.7562	0.695351	1.29055	30.4763	1.91366	0.951978	1.00601	25.0728	50.3633	15.9929	7.91956e-12	2.73875e-11
ENSMUSG00000021624	Cd180	CD180 antigen	4.75435	0.147209	2.18619	46.7442	2.32629	2.02894	2.20335	40.5958	49.5151	50.1217	7.83471e-229	1.34573e-226
ENSMUSG00000000982	Ccl3	chemokine (C-C motif) ligand 3	4.73073	0.270206	4.36579	92.7941	4.9487	4.99141	3.15728	108.841	102.374	67.1679	1.24763e-68	2.32412e-67
ENSMUSG00000002944	Cd36	CD36 antigen	4.71738	0.238454	3.65996	76.6048	3.6937	4.38927	2.8969	72.2993	81.6616	75.8537	4.15273e-87	1.07625e-85
ENSMUSG00000000673	Haao	3-hydroxyanthranilate 3,4-dioxygenase	4.71684	0.220775	0.693533	14.6213	0.689344	0.68443	0.706825	16.8953	14.4445	12.5241	2.83461e-101	9.05114e-100
ENSMUSG00000035697	Hmha1	histocompatibility (minor) HA-1	4.68996	0.178092	2.00566	40.9244	1.93861	2.66853	1.40983	44.0277	37.5531	41.1926	7.73147e-153	4.88731e-151
ENSMUSG00000090164	BC035044	cDNA sequence BC035044	4.68219	0.224838	0.718859	14.7269	0.644513	0.837988	0.674074	16.7265	13.271	14.1831	2.58369e-96	7.79049e-95
ENSMUSG00000030579	Tyrobp	TYRO protein tyrosine kinase binding protein	4.68116	0.182754	14.915	303.227	15.0716	19.1369	10.5364	334.133	311.935	263.612	1.05116e-144	6.01845e-143
ENSMUSG00000034764			4.67388	0.535164	0.0681041	1.42323	0.0436933	0.121194	0.0394252	1.49771	1.58153	1.19045	2.46828e-18	1.22144e-17
ENSMUSG00000045658	Pid1	phosphotyrosine interaction domain containing 1	4.66845	0.151265	1.13785	22.9159	1.19297	1.19601	1.02456	23.7385	20.3898	24.6193	3.78905e-209	4.80081e-207
ENSMUSG00000009687	Fxyd5	FXYD domain-containing ion transport regulator 5	4.6541	0.167995	5.94997	118.622	6.3476	7.22683	4.27549	122.806	127.325	105.735	6.2765e-169	4.7805e-167
ENSMUSG00000024053	Emilin2	elastin microfibril interfacer 2	4.64109	0.31446	0.701807	14.1235	0.636533	0.682463	0.786424	14.8077	14.5623	13.0004	2.69512e-49	3.36802e-48
ENSMUSG00000048120	Entpd1	ectonucleoside triphosphate diphosphohydrolase 1	4.637	0.178192	2.72552	53.6091	3.37452	2.82122	1.98081	46.4144	58.7304	55.6825	2.75851e-149	1.66756e-147
ENSMUSG00000030798	Cd37	CD37 antigen	4.63603	0.15113	1.26948	24.9261	1.46168	1.39497	0.95178	26.9088	25.7671	22.1025	1.19786e-206	1.46245e-204
ENSMUSG00000050022	Amz1	archaelysin family metallopeptidase 1	4.63326	0.155779	0.440869	8.64857	0.550115	0.404488	0.368004	8.3371	8.97012	8.6385	2.16054e-194	2.3601e-192
ENSMUSG00000002111	Spi1	spleen focus forming virus (SFFV) proviral integration oncogene	4.63109	0.0879042	6.23539	121.907	6.43813	6.69662	5.57142	121.149	125.265	119.307	0	0
ENSMUSG00000095028	Sirpb1b	signal-regulatory protein beta 1B	4.60899	1.11359	0	0.151856	0	0	0	0.137322	0.157319	0.160926	3.49027e-05	7.45274e-05
ENSMUSG00000066158	AY512931	cDNA sequence AY512931	4.60265	0.314578	0.294877	5.78331	0.367711	0.199552	0.317366	5.11797	7.13417	5.09779	1.77633e-48	2.16975e-47
ENSMUSG00000015396	Cd83	CD83 antigen	4.58756	0.159923	17.5152	332.86	18.7072	20.4247	13.4136	328.09	320.454	350.036	5.70642e-181	5.30314e-179
ENSMUSG00000022453	Naga	N-acetyl galactosaminidase, alpha	4.57282	0.131893	7.89305	148.493	8.64676	8.22362	6.80879	138.638	164.724	142.117	2.17824e-263	5.21645e-261
ENSMUSG00000073902			4.57277	0.4327	0.0514657	1.01913	0.0105005	0.0491493	0.0947474	0.713605	0.957359	1.38644	4.1942e-26	2.80056e-25
ENSMUSG00000076441	Ass1	argininosuccinate synthetase 1	4.55243	0.137253	8.12465	150.482	8.37592	9.58109	6.41694	146.585	155.53	149.33	3.08603e-241	5.95819e-239
ENSMUSG00000049191	Rgag4	retrotransposon gag domain containing 4	4.55005	0.197452	0.329595	6.08173	0.320934	0.445093	0.222757	5.97507	5.46265	6.80747	1.69591e-117	6.868e-116
ENSMUSG00000040345	Arhgap9	Rho GTPase activating protein 9	4.5478	0.198493	0.85363	15.7659	0.718861	1.23155	0.610485	17.5638	15.586	14.1481	3.5573e-116	1.4267e-114
ENSMUSG00000097705			4.54582	0.565109	0.0570621	1.14867	0.100039	0.0260139	0.0451334	1.18528	1.13755	1.12319	8.68477e-16	3.77229e-15
ENSMUSG00000019256	Ahr	aryl-hydrocarbon receptor	4.54551	0.150767	1.30594	24.2297	1.23538	1.16295	1.51949	22.6058	24.2023	25.8809	1.09707e-199	1.23636e-197
ENSMUSG00000030142	Clec4e	C-type lectin domain family 4, member e	4.5426	0.284443	0.190645	3.54546	0.199261	0.207261	0.165412	3.94845	4.12498	2.56294	2.06196e-57	3.10679e-56
ENSMUSG00000048865	Arhgap30	Rho GTPase activating protein 30	4.53648	0.140646	5.50141	100.75	5.77745	6.47779	4.24898	96.0697	99.3154	106.864	3.02677e-228	5.09356e-226
ENSMUSG00000083534			4.5336	0.414218	0.349162	6.64287	0.333278	0.346659	0.367549	9.33789	5.40195	5.18876	7.02425e-28	4.9743e-27
ENSMUSG00000040829	Zmynd15	zinc finger, MYND-type containing 15	4.52349	0.229582	3.37176	61.5597	3.39802	4.06247	2.65479	62.0303	55.9676	66.6813	2.02491e-86	5.16725e-85
ENSMUSG00000026832	Cytip	cytohesin 1 interacting protein	4.51179	0.125854	4.33232	77.9631	4.62487	4.80404	3.56805	72.4285	77.6305	83.8301	1.889e-281	5.73749e-279
ENSMUSG00000053318	Slamf8	SLAM family member 8	4.50654	0.118169	2.40584	43.256	2.57143	2.34278	2.30331	41.6909	46.3007	41.7763	0	0
ENSMUSG00000024677	Ms4a6b	membrane-spanning 4-domains, subfamily A, member 6B	4.50217	0.19312	0.428723	7.7051	0.437752	0.50179	0.346625	8.53976	7.94747	6.62807	3.28843e-120	1.39052e-118
ENSMUSG00000070501	BC094916	cDNA sequence BC094916	4.49014	0.236929	0.298937	5.31106	0.291682	0.413718	0.191411	5.83295	4.63418	5.46606	4.29844e-80	9.80375e-79
ENSMUSG00000032754	Slc8b1	solute carrier family 8 (sodium/lithium/calcium exchanger), member B1	4.4828	0.197967	0.9726	17.3433	0.99094	0.865811	1.06105	17.5921	16.3992	18.0387	1.59202e-113	6.09074e-112
ENSMUSG00000037731	Themis2	thymocyte selection associated family member 2	4.47559	0.140945	2.24654	39.539	2.78563	1.97908	1.97491	37.3303	39.6452	41.6414	2.78886e-221	4.15925e-219
ENSMUSG00000022901	Cd86	CD86 antigen	4.46295	0.140396	10.7334	186.996	11.0692	12.7215	8.40948	188.334	185.888	186.766	9.40179e-222	1.42781e-219
ENSMUSG00000018986	Slfn3	schlafen 3	4.4576	0.321563	0.30714	5.44857	0.400611	0.197382	0.323427	5.09059	4.87286	6.38224	1.07228e-43	1.18484e-42
ENSMUSG00000031659	Adcy7	adenylate cyclase 7	4.44383	0.127069	0.732239	12.588	0.813215	0.728746	0.654755	11.9425	12.3141	13.5074	6.0722e-268	1.54321e-265
ENSMUSG00000090523	Gypc	glycophorin C	4.43844	0.129216	2.38686	40.8234	2.23065	2.75868	2.17124	37.7257	41.4704	43.2741	1.45403e-258	3.32239e-256
ENSMUSG00000092371			4.42059	1.23641	0	0.404349	0	0	0	0.375427	0.30967	0.52795	0.000349756	0.00068143
ENSMUSG00000026536	Mnda	myeloid cell nuclear differentiation antigen	4.41283	0.164633	3.3721	57.0747	2.75984	3.40136	3.95511	53.3182	58.2457	59.6603	2.89975e-158	1.95192e-156
ENSMUSG00000030844	Rgs10	regulator of G-protein signalling 10	4.40637	0.182786	19.5665	328.546	19.8847	24.4847	14.3302	351.727	314.69	319.222	2.12501e-128	9.69334e-127
ENSMUSG00000044317	Gpr4	G protein-coupled receptor 4	4.40384	0.239501	0.395597	6.64759	0.464684	0.386673	0.335433	5.43739	7.15948	7.34589	1.65236e-75	3.49648e-74
ENSMUSG00000034987	Hrh2	histamine receptor H2	4.40234	0.456505	0.0526009	0.943032	0.0549156	0.0285603	0.0743269	0.847073	0.933858	1.04816	5.23305e-22	3.00725e-21
ENSMUSG00000047678	Gpr82	G protein-coupled receptor 82	4.39886	0.183327	0.506115	8.48378	0.674713	0.414701	0.42893	8.91282	8.71523	7.82328	3.16448e-127	1.42522e-125
ENSMUSG00000086327	Slfn5os	schlafen 5, opposite strand	4.39665	0.978799	0.0654279	1.32925	0.0667072	0.0693855	0.060191	1.0737	1.47606	1.438	7.05966e-06	1.60047e-05
ENSMUSG00000019876	Pkib	protein kinase inhibitor beta, cAMP dependent, testis specific	4.38495	0.114072	3.43006	56.5131	3.39907	3.94752	2.94357	53.8022	56.1379	59.5992	0	0
ENSMUSG00000085995			4.38253	0.891316	0.0270184	0.523371	0.0275467	0.0286527	0.0248558	0.394117	0.507947	0.668049	8.79194e-07	2.14007e-06
ENSMUSG00000030774	Pak1	p21 protein (Cdc42/Rac)-activated kinase 1	4.38202	0.106037	8.10217	133.514	8.22016	8.34229	7.74408	128.7	136.776	135.066	0	0
ENSMUSG00000074385	Gm10684	predicted gene 10684	4.38093	0.342929	0.148636	2.55899	0.156427	0.054236	0.235245	2.48671	2.77049	2.41978	2.26057e-37	2.11502e-36
ENSMUSG00000029415	Sdad1	SDA1 domain containing 1	4.3803	0.19386	4.52004	74.8482	4.50784	4.1176	4.93468	74.6709	70.3265	79.5472	4.83862e-113	1.83705e-111
ENSMUSG00000090272	Mndal	myeloid nuclear differentiation antigen like	4.36155	0.134861	6.38407	103.802	5.22044	7.79003	6.14175	102.663	107.444	101.301	1.84855e-229	3.26525e-227
ENSMUSG00000094447	9430069I07Rik	RIKEN cDNA 9430069I07 gene	4.36008	1.44543	0	0.545771	0	0	0	0.509508	0.513659	0.614145	0.00255744	0.00451518
ENSMUSG00000081169			4.35547	0.2786	1.07591	17.4222	1.42401	1.04231	0.761424	15.6103	19.8393	16.8171	4.3097e-55	6.15467e-54
ENSMUSG00000079227	Ccr5	chemokine (C-C motif) receptor 5	4.35262	0.17774	2.38677	38.6199	2.6443	2.6143	1.90171	41.0282	37.3823	37.4492	1.95036e-132	9.4505e-131
ENSMUSG00000004296	Il12b	interleukin 12b	4.3513	0.212552	11.7463	189.451	12.4876	13.0299	9.72152	150.183	172.541	245.628	3.84842e-93	1.10808e-91
ENSMUSG00000090665			4.34009	1.24556	0	0.054622	0	0	0	0.0731155	0.0382915	0.052459	0.000493172	0.000946298
ENSMUSG00000086156			4.33858	1.33787	0	0.105072	0	0	0	0.1739	0.0442718	0.0970433	0.00118319	0.00217433
ENSMUSG00000019823	Mical1	microtubule associated monooxygenase, calponin and LIM domain containing 1	4.33645	0.0956704	1.92026	30.644	1.92238	1.99956	1.83886	30.0589	31.7931	30.0801	0	0
ENSMUSG00000032066	Bco2	beta-carotene oxygenase 2	4.33525	0.34203	0.149194	2.4212	0.126548	0.206846	0.114187	2.66734	2.27423	2.32204	8.12971e-37	7.48258e-36
ENSMUSG00000078606	Gm4070	predicted gene 4070	4.32579	0.421725	0.036639	0.607276	0.0170045	0.0353745	0.057538	0.467569	0.510398	0.843862	1.09639e-24	6.9713e-24
ENSMUSG00000052821	Cysltr1	cysteinyl leukotriene receptor 1	4.3247	0.251616	0.313801	4.98583	0.439344	0.340801	0.161258	5.57332	4.90959	4.47459	3.28465e-66	5.87697e-65
ENSMUSG00000018008	Cyth4	cytohesin 4	4.32417	0.131095	2.30058	36.4002	2.60662	2.42588	1.86922	36.6557	40.0259	32.5191	1.33558e-238	2.50105e-236
ENSMUSG00000054404	Slfn5	schlafen 5	4.31709	0.211373	6.1305	97.161	5.27425	5.24197	7.87528	83.0127	87.9713	120.499	1.02309e-92	2.91881e-91
ENSMUSG00000026630	Batf3	basic leucine zipper transcription factor, ATF-like 3	4.31245	0.278727	2.06349	32.5503	2.52757	2.74092	0.92197	38.1822	30.873	28.5957	5.36354e-54	7.51741e-53
ENSMUSG00000040751	Lat2	linker for activation of T cells family, member 2	4.30836	0.1852	1.7185	26.9487	1.90814	1.98475	1.26261	30.2122	27.4391	23.1947	1.04361e-119	4.37577e-118
ENSMUSG00000097471	5830432E09Rik	RIKEN cDNA 5830432E09 gene	4.30358	0.320468	0.106275	1.68578	0.13947	0.111592	0.0677633	1.98584	1.48151	1.59	4.08614e-41	4.20882e-40
ENSMUSG00000016087	Fli1	Friend leukemia integration 1	4.2885	0.216671	0.337439	5.17818	0.461603	0.384109	0.166605	5.05638	5.62719	4.85097	3.43997e-87	8.9432e-86
ENSMUSG00000057135	Scimp	SLP adaptor and CSK interacting membrane protein	4.26608	0.184844	1.03275	15.7509	1.16997	1.03256	0.895731	16.3269	16.3727	14.553	7.4611e-118	3.03142e-116
ENSMUSG00000031506	Ptpn7	protein tyrosine phosphatase, non-receptor type 7	4.25688	0.193219	1.20437	18.1873	1.10271	1.61066	0.89973	18.5776	17.3868	18.5975	1.44227e-107	5.0952e-106
ENSMUSG00000090124	Ugt1a7c	UDP glucuronosyltransferase 1 family, polypeptide A7C	4.24589	0.174944	0.641678	9.60596	0.758451	0.653311	0.513272	8.61537	9.93064	10.2719	4.06736e-130	1.92223e-128
ENSMUSG00000056069	Fam105a	family with sequence similarity 105, member A	4.23678	0.115291	2.49743	37.2583	2.51658	2.6317	2.344	39.0905	37.6725	35.0119	1.22617e-295	4.30128e-293
ENSMUSG00000014778	Fhod1	formin homology 2 domain containing 1	4.2305	0.206135	0.36825	5.4451	0.346958	0.508945	0.248847	5.4095	5.26036	5.66543	1.34141e-93	3.88028e-92
ENSMUSG00000069893	9930111J21Rik1	RIKEN cDNA 9930111J21 gene 1	4.22771	0.328161	0.0841929	1.27463	0.0792957	0.0927894	0.0804936	1.09019	1.24691	1.48679	5.61045e-38	5.33539e-37
ENSMUSG00000028874	Fgr	FGR proto-oncogene, Src family tyrosine kinase	4.21862	0.0996483	2.38477	35.0252	2.65286	2.41593	2.08551	34.1677	36.3113	34.5967	0	0
ENSMUSG00000043008	Klhl6	kelch-like 6	4.21713	0.201668	1.37841	20.2784	1.57268	1.63582	0.926729	21.3671	20.7731	18.6951	4.22911e-97	1.29239e-95
ENSMUSG00000024937	Ehbp1l1	EH domain binding protein 1-like 1	4.2016	0.106886	1.44311	20.9586	1.33333	1.64185	1.35415	20.4771	20.7076	21.6911	0	0
ENSMUSG00000060063	Alox5ap	arachidonate 5-lipoxygenase activating protein	4.19178	0.134243	28.1292	407.079	25.1671	32.8622	26.3583	437.109	405.25	378.879	4.82708e-214	6.53387e-212
ENSMUSG00000026749	Nek6	NIMA (never in mitosis gene a)-related expressed kinase 6	4.18235	0.189482	2.48235	35.673	2.61829	2.78675	2.04203	34.4477	34.8522	37.7192	5.79528e-108	2.06196e-106
ENSMUSG00000023903	Mmp25	matrix metallopeptidase 25	4.18057	0.237613	2.4637	35.4108	2.76986	2.40877	2.21249	28.8793	32.4079	44.9453	2.73763e-69	5.1654e-68
ENSMUSG00000074677	LOC100038947	signal-regulatory protein beta 1-like	4.17564	0.458314	0.0518074	0.778937	0.0615346	0.0800066	0.0138809	0.797854	0.737534	0.801424	8.17261e-20	4.31426e-19
ENSMUSG00000022667	Cd200r1	CD200 receptor 1	4.17322	0.263312	0.363465	5.33997	0.46547	0.168403	0.456522	6.08049	4.86786	5.07157	1.42936e-56	2.10773e-55
ENSMUSG00000057530	Ece1	endothelin converting enzyme 1	4.16625	0.179977	13.8604	197.269	13.9055	13.579	14.0968	177.359	202.581	211.866	1.49629e-118	6.1193e-117
ENSMUSG00000033777	Tlr13	toll-like receptor 13	4.15799	0.156318	0.495985	6.98463	0.575292	0.529723	0.382939	6.87309	6.90589	7.17491	6.87783e-156	4.51977e-154
ENSMUSG00000051851	Cxx1c	CAAX box 1C	4.15604	0.179332	6.07054	85.7443	6.65095	6.6444	4.91629	90.083	86.8566	80.2933	8.13213e-119	3.35885e-117
ENSMUSG00000030047	Arhgap25	Rho GTPase activating protein 25	4.14304	0.128118	1.69579	23.6605	1.70579	1.87865	1.50294	23.804	22.2397	24.9379	2.05798e-229	3.60959e-227
ENSMUSG00000056917	Sipa1	signal-induced proliferation associated gene 1	4.13784	0.125278	1.05283	14.6131	1.05921	1.215	0.884285	14.9154	14.6799	14.2441	3.08192e-239	5.81502e-237
ENSMUSG00000094796	BC147527	cDNA sequence BC147527	4.13664	0.249627	2.00011	27.9319	1.74736	2.60774	1.64522	27.921	28.9205	26.9542	1.12411e-61	1.85657e-60
ENSMUSG00000000627	Sema4f	sema domain, immunoglobulin domain (Ig), TM domain, and short cytoplasmic domain	4.13131	0.195762	0.654518	9.09464	0.506034	0.789528	0.667993	8.698	8.05616	10.5298	7.3433e-99	2.29476e-97
ENSMUSG00000031662	Snx20	sorting nexin 20	4.12698	0.118592	3.06135	42.1949	3.28428	3.24951	2.65025	41.9511	43.2622	41.3713	2.43874e-265	5.95482e-263
ENSMUSG00000072718	Klra10	killer cell lectin-like receptor subfamily A, member 10	4.11439	1.1333	0.0161309	0.339203	0	0.0483928	0	0.332821	0.2669	0.417887	0.000282925	0.000556158
ENSMUSG00000073492			4.10349	1.34596	0.00447418	0.109857	0	0	0.0134225	0.212829	0.0365733	0.0801682	0.00229807	0.00408097
ENSMUSG00000026656	Fcgr2b	Fc receptor, IgG, low affinity IIb	4.09188	0.174383	2.97195	40.0825	2.48459	4.03583	2.39544	42.6389	40.9542	36.6544	9.30853e-122	4.03197e-120
ENSMUSG00000020253	Ppm1m	protein phosphatase 1M	4.08986	0.129621	3.38647	45.7328	3.6029	3.29239	3.26412	49.5389	47.8169	39.8425	1.65958e-218	2.38922e-216
ENSMUSG00000049103	Ccr2	chemokine (C-C motif) receptor 2	4.08482	0.158372	1.74413	23.5046	1.52845	1.83498	1.86894	25.1252	22.4476	22.9409	1.07564e-146	6.23023e-145
ENSMUSG00000087362	Gm13710	predicted gene 13710	4.06693	0.298867	1.49983	20.0278	1.5447	1.89886	1.05592	22.0586	19.3151	18.7097	3.59778e-42	3.81954e-41
ENSMUSG00000097457			4.06621	0.218137	1.02247	13.6467	1.04427	1.04597	0.977161	15.3211	13.9466	11.6725	1.50416e-77	3.30649e-76
ENSMUSG00000044313	Mab21l3	mab-21-like 3 (C. elegans)	4.0639	0.260152	1.37039	18.1809	1.54968	1.37683	1.18467	14.2133	17.4979	22.8314	5.21497e-55	7.44321e-54
ENSMUSG00000099311	Mir6244	microRNA 6244	4.05963	1.29412	0.109088	2.13987	0.327264	0	0	1.4632	3.48665	1.46975	0.00170702	0.00307991
ENSMUSG00000044811	AF251705	cDNA sequence AF251705	4.05736	0.240717	1.52775	20.2402	1.83335	1.71939	1.03052	25.1014	18.855	16.7641	9.59395e-64	1.63327e-62
ENSMUSG00000087277			4.04919	0.84907	0.0502753	0.799997	0.0512583	0.0533163	0.0462512	1.23755	0.840157	0.322282	1.85165e-06	4.38668e-06
ENSMUSG00000000318	Clec10a	C-type lectin domain family 10, member A	4.04409	0.34585	0.449004	5.93776	0.459742	0.546515	0.340755	5.97566	6.73483	5.10278	1.3813e-31	1.10229e-30
ENSMUSG00000031093	Dock11	dedicator of cytokinesis 11	4.04284	0.126611	1.71584	22.354	1.89008	1.61938	1.63806	20.98	21.561	24.5208	9.90043e-224	1.60117e-221
ENSMUSG00000036875	Dna2	DNA replication helicase/nuclease 2	4.04245	0.127094	1.23786	16.1372	1.35622	1.21743	1.13992	16.4217	14.9439	17.0459	5.21201e-222	8.06275e-220
ENSMUSG00000056888	Glipr1	GLI pathogenesis-related 1 (glioma)	4.02921	0.170354	8.08312	104.591	7.412	10.0326	6.80479	119.88	97.694	96.1991	1.12511e-123	4.94217e-122
ENSMUSG00000030921	Trim30a	tripartite motif-containing 30A	4.02539	0.110072	7.54752	97.1799	7.10765	7.6465	7.88842	91.0587	98.5083	101.973	8.44274e-293	2.92048e-290
ENSMUSG00000031101	Sash3	SAM and SH3 domain containing 3	4.02005	0.139694	2.18725	27.9671	2.31713	2.61845	1.62617	28.9055	27.0017	27.9942	4.09248e-182	3.87557e-180
ENSMUSG00000024238	Zeb1	zinc finger E-box binding homeobox 1	4.01576	0.182372	0.817676	10.4757	0.725563	0.864468	0.862997	9.04191	9.48153	12.9037	1.86995e-107	6.59352e-106
ENSMUSG00000037849			4.01525	0.236735	0.457917	5.87385	0.394927	0.541487	0.437337	5.34532	6.06854	6.20768	1.59682e-64	2.76376e-63
ENSMUSG00000021423	Ly86	lymphocyte antigen 86	4.00162	0.150541	4.67501	59.0718	5.03107	5.63255	3.3614	63.3266	61.0759	52.8128	1.10661e-155	7.25293e-154
ENSMUSG00000004952	Rasa4	RAS p21 protein activator 4	3.99981	0.116779	1.34831	17.0353	1.32234	1.48587	1.23671	17.0375	16.1052	17.9633	4.18073e-257	9.38065e-255
ENSMUSG00000040950	Mgl2	macrophage galactose N-acetyl-galactosamine specific lectin 2	3.98983	0.199576	5.24226	66.003	5.26926	6.04108	4.41643	69.2318	61.2339	67.5432	6.53192e-89	1.75117e-87
ENSMUSG00000040212	Emp3	epithelial membrane protein 3	3.9879	0.159688	5.51343	69.1126	6.51951	5.71853	4.30224	71.9148	64.235	71.1878	1.20127e-137	6.2723e-136
ENSMUSG00000026786	Apbb1ip	amyloid beta (A4) precursor protein-binding, family B, member 1 interacting protein	3.97975	0.137504	3.26374	40.6364	3.70548	3.29524	2.79051	37.603	38.879	45.4271	3.45463e-184	3.40083e-182
ENSMUSG00000074874	Ctla2b	cytotoxic T lymphocyte-associated protein 2 beta	3.97031	0.359917	0.44841	5.59819	0.400592	0.763906	0.18073	7.07466	5.10231	4.6176	2.70264e-28	1.94207e-27
ENSMUSG00000027368	Dusp2	dual specificity phosphatase 2	3.96265	0.198242	2.55573	31.6952	2.91259	2.01969	2.73491	29.4959	30.7298	34.8601	6.8726e-89	1.83658e-87
ENSMUSG00000067714	Lpar5	lysophosphatidic acid receptor 5	3.9534	0.349608	0.278671	3.60339	0.236358	0.0546328	0.545021	3.45207	3.70188	3.65623	1.19655e-29	8.99794e-29
ENSMUSG00000052749	Trim30b	tripartite motif-containing 30B	3.9457	0.486956	0.0432503	0.557016	0.0435856	0.0566695	0.029496	0.740512	0.450963	0.479572	5.37109e-16	2.36263e-15
ENSMUSG00000081634			3.93697	0.725111	0.222813	2.9353	0.221971	0.346324	0.100144	2.77881	2.63773	3.38937	5.65216e-08	1.50142e-07
ENSMUSG00000039452	Snx22	sorting nexin 22	3.92653	0.180132	3.14291	37.8956	3.44684	3.5073	2.47459	44.1823	35.1258	34.3787	2.41666e-105	8.21138e-104
ENSMUSG00000073491	Pydc4	pyrin domain containing 4	3.91926	0.376278	0.209516	2.5806	0.210657	0.116002	0.30189	2.41556	2.48805	2.83819	2.09841e-25	1.36671e-24
ENSMUSG00000053063	Clec12a	C-type lectin domain family 12, member a	3.90753	0.140517	4.80369	57.1324	4.13337	5.54354	4.73414	60.355	60.1294	50.9127	3.44931e-170	2.67628e-168
ENSMUSG00000022534	Mefv	Mediterranean fever	3.90474	0.176146	0.468549	5.56366	0.43605	0.576141	0.393455	6.19652	5.13822	5.35624	7.04995e-109	2.54472e-107
ENSMUSG00000030148	Clec4a2	C-type lectin domain family 4, member a2	3.8989	0.269894	0.234035	2.79919	0.216066	0.305005	0.181034	3.50532	2.46637	2.42589	2.65561e-47	3.1616e-46
ENSMUSG00000003420	Fcgrt	Fc receptor, IgG, alpha chain transporter	3.88785	0.145579	5.15132	60.2919	6.08057	5.17892	4.19446	60.716	63.5451	56.6144	3.99331e-157	2.66642e-155
ENSMUSG00000020644	Id2	inhibitor of DNA binding 2	3.8728	0.160485	34.704	402.212	32.9233	36.5031	34.6856	387.412	365.464	453.76	1.15786e-128	5.32062e-127
ENSMUSG00000098112	Bin2	bridging integrator 2	3.8688	0.163563	3.82431	44.1412	3.91174	4.81214	2.74904	46.7506	46.3146	39.3584	1.0907e-123	4.79948e-122
ENSMUSG00000030711	Sult1a1	sulfotransferase family 1A, phenol-preferring, member 1	3.85965	0.1754	12.9974	149.228	13.0801	15.3204	10.5919	151.751	141.118	154.815	2.59005e-107	9.08561e-106
ENSMUSG00000085089	Arhgap15os	Rho GTPase activating protein 15, opposite strand	3.85788	1.17664	0.00653977	0.130057	0	0	0.0196193	0.174986	0.0980064	0.117179	0.00104279	0.00192927
ENSMUSG00000013707	Tnfaip8l2	tumor necrosis factor, alpha-induced protein 8-like 2	3.85665	0.213296	1.75329	20.1517	1.87696	2.05881	1.32409	23.3142	19.4236	17.7172	4.48356e-73	9.10828e-72
ENSMUSG00000022876	Samsn1	SAM domain, SH3 domain and nuclear localization signals, 1	3.85244	0.164992	13.7207	156.429	12.743	17.2089	11.2101	153.015	137.975	178.298	1.40268e-120	5.96165e-119
ENSMUSG00000043157	Arl11	ADP-ribosylation factor-like 11	3.85097	0.324752	0.362198	4.14893	0.516733	0.429984	0.139877	4.59754	3.81132	4.03794	1.95185e-32	1.59858e-31
ENSMUSG00000070390	Nlrp1b	NLR family, pyrin domain containing 1B	3.8465	0.157146	0.431054	4.91931	0.461004	0.424185	0.407972	4.93092	4.76256	5.06446	2.58176e-132	1.24374e-130
ENSMUSG00000057829			3.82469	0.762548	0.0888988	1.1575	0.0693658	0.0721509	0.12518	0.806352	1.10853	1.55762	5.28489e-07	1.30997e-06
ENSMUSG00000020635	Fkbp1b	FK506 binding protein 1b	3.81395	0.199311	1.74041	19.4953	1.25156	1.9934	1.97628	19.5851	18.174	20.7266	1.27424e-81	3.02249e-80
ENSMUSG00000022150	Dab2	disabled 2, mitogen-responsive phosphoprotein	3.81208	0.152441	1.11025	12.3242	1.20708	1.15305	0.97062	12.3798	11.1105	13.4825	5.14398e-138	2.70287e-136
ENSMUSG00000049988	Lrrc25	leucine rich repeat containing 25	3.81065	0.228217	0.791237	8.70305	0.992591	1.00116	0.379964	8.52612	9.47805	8.10498	1.36578e-62	2.28143e-61
ENSMUSG00000090009			3.80522	1.52626	0	0.273283	0	0	0	0.0759178	0.591417	0.152515	0.0126611	0.0204725
ENSMUSG00000090675	Olfr111	olfactory receptor 111	3.80217	1.36133	0.011063	0.220975	0	0	0.0331889	0.296014	0.135648	0.231263	0.00522239	0.00888812
ENSMUSG00000038811	Gngt2	guanine nucleotide binding protein (G protein), gamma transducing activity polypeptide 2	3.79665	0.208623	3.01009	33.1143	3.11241	3.91497	2.00288	37.1515	31.6567	30.5347	5.29435e-74	1.09066e-72
ENSMUSG00000096490			3.79513	1.48045	0.0735638	1.38698	0.220691	0	0	0.888042	3.07468	0.198226	0.0103624	0.0169588
ENSMUSG00000078780	Gm5150	predicted gene 5150	3.79461	0.425025	0.194666	2.19932	0.377447	0.130867	0.0756837	2.17509	2.38872	2.03415	4.339e-19	2.22498e-18
ENSMUSG00000057191	AB124611	cDNA sequence AB124611	3.79081	0.180676	1.87699	20.4897	2.06155	2.2301	1.33932	21.3102	22.9999	17.159	9.7226e-98	3.00063e-96
ENSMUSG00000030144	Clec4d	C-type lectin domain family 4, member d	3.78515	0.756783	0.16251	1.91606	0.0859804	0.298108	0.103442	1.9221	2.51321	1.31287	5.68498e-07	1.4048e-06
ENSMUSG00000000753	Serpinf1	serine (or cysteine) peptidase inhibitor, clade F, member 1	3.78061	0.186348	2.98369	32.529	3.4904	2.78269	2.67797	33.2297	33.3069	31.0505	1.64382e-91	4.60011e-90
ENSMUSG00000075284	Wipf1	WAS/WASL interacting protein family, member 1	3.77468	0.117238	3.45895	37.3749	3.29611	3.74855	3.3322	34.8617	36.5567	40.7061	1.96007e-227	3.27634e-225
ENSMUSG00000062545	Tlr12	toll-like receptor 12	3.77264	0.275715	0.483648	5.28456	0.687626	0.338795	0.424523	5.33972	5.26952	5.24442	1.28055e-42	1.37649e-41
ENSMUSG00000034833	Tespa1	thymocyte expressed, positive selection associated 1	3.76736	0.194513	0.886227	9.60572	0.791114	1.01096	0.856602	10.3889	8.41921	10.009	1.43302e-83	3.51632e-82
ENSMUSG00000004609	Cd33	CD33 antigen	3.76716	0.238612	0.628517	6.79963	0.610614	0.697094	0.577843	6.47224	7.02416	6.90251	3.77435e-56	5.51991e-55
ENSMUSG00000024696	Lpxn	leupaxin	3.76615	0.22293	0.916556	9.91394	1.09726	0.951099	0.701306	11.815	10.2476	7.6792	4.99148e-64	8.57365e-63
ENSMUSG00000026581	Sell	selectin, lymphocyte	3.7626	0.526232	1.7539	19.6627	2.37867	1.73536	1.14768	15.0811	34.8861	9.02089	8.67313e-13	3.17526e-12
ENSMUSG00000027199	Gatm	glycine amidinotransferase (L-arginine:glycine amidinotransferase)	3.75671	0.169042	13.8102	147.995	15.4666	13.787	12.177	155.688	147.935	140.361	2.03552e-109	7.37942e-108
ENSMUSG00000029299	Abcg3	ATP-binding cassette, sub-family G (WHITE), member 3	3.75477	0.16911	0.646912	6.89597	0.744351	0.695501	0.500884	7.17495	7.14448	6.3685	3.20544e-109	1.16039e-107
ENSMUSG00000020101	Vsir	V-set immunoregulatory receptor	3.75013	0.107347	1.609	17.1592	1.7462	1.40538	1.67544	16.9287	18.034	16.5148	2.21266e-267	5.51084e-265
ENSMUSG00000052331	Ankrd44	ankyrin repeat domain 44	3.74888	0.154221	1.58916	16.9205	1.79948	1.3443	1.6237	15.8809	15.4796	19.4011	1.59651e-130	7.58832e-129
ENSMUSG00000018507	Trpv2	transient receptor potential cation channel, subfamily V, member 2	3.74803	0.101296	2.30467	24.4719	2.63889	2.14813	2.127	24.5017	24.6867	24.2272	1.10538e-299	4.17132e-297
ENSMUSG00000027615	Hps3	Hermansky-Pudlak syndrome 3	3.74563	0.107839	2.41324	25.565	2.64911	2.40371	2.1869	25.4608	24.1238	27.1104	2.44036e-264	5.90094e-262
ENSMUSG00000051682	Treml4	triggering receptor expressed on myeloid cells-like 4	3.74281	0.225017	0.854558	9.09145	1.11972	0.730776	0.71318	8.87385	10.256	8.14447	3.99173e-62	6.62788e-61
ENSMUSG00000041112	Elmo1	engulfment and cell motility 1	3.73409	0.13899	3.13067	32.8822	3.26179	3.1499	2.98034	28.7433	31.5206	38.3828	5.50325e-159	3.73471e-157
ENSMUSG00000039146	Ifi44l	interferon-induced protein 44 like	3.73212	0.140824	7.19337	75.8666	6.30287	7.45737	7.81987	78.1296	79.4827	69.9873	9.16025e-155	5.94128e-153
ENSMUSG00000022488	Nckap1l	NCK associated protein 1 like	3.72746	0.118907	8.4087	88.0435	9.53798	7.56524	8.12286	81.0353	91.6283	91.4669	1.0466e-215	1.45624e-213
ENSMUSG00000005142	Man2b1	mannosidase 2, alpha B1	3.72038	0.0879616	6.44739	67.1138	6.96744	6.33553	6.03919	64.3138	71.0346	65.9931	0	0
ENSMUSG00000035901	Dennd5a	DENN/MADD domain containing 5A	3.71238	0.127331	3.81054	39.4975	4.02488	3.47812	3.9286	35.8058	39.2154	43.4713	7.16889e-187	7.34767e-185
ENSMUSG00000036381	P2ry14	purinergic receptor P2Y, G-protein coupled, 14	3.70844	0.232734	4.1554	43.2039	3.77146	4.67644	4.01829	44.1086	42.1541	43.349	3.66606e-57	5.4872e-56
ENSMUSG00000042759	Apobr	apolipoprotein B receptor	3.70281	0.121046	10.1489	104.401	10.2765	10.4945	9.67577	97.4207	106.764	109.019	1.66265e-205	1.99086e-203
ENSMUSG00000039377	Hlx	H2.0-like homeobox	3.69519	0.146779	1.81853	18.5998	1.52958	2.27285	1.65316	18.5774	17.6253	19.5966	7.49828e-140	4.01618e-138
ENSMUSG00000067591	Klra3	killer cell lectin-like receptor, subfamily A, member 3	3.69192	0.255562	0.577206	5.91771	0.525791	0.675584	0.530245	5.78024	6.80573	5.16716	2.64575e-47	3.15137e-46
ENSMUSG00000085417			3.68867	0.854136	0.0332253	0.376285	0.074014	0.0256619	0	0.308856	0.576241	0.243759	1.57021e-05	3.45016e-05
ENSMUSG00000026288	Inpp5d	inositol polyphosphate-5-phosphatase D	3.68499	0.1305	6.73103	68.4444	7.13525	6.33268	6.72517	61.6121	71.1402	72.5809	2.02683e-175	1.72878e-173
ENSMUSG00000024679	Ms4a6d	membrane-spanning 4-domains, subfamily A, member 6D	3.68352	0.159017	7.00789	71.3076	7.42576	7.55539	6.04253	77.6051	70.6379	65.6798	1.04343e-118	4.28837e-117
ENSMUSG00000031779	Ccl22	chemokine (C-C motif) ligand 22	3.68132	0.262553	54.0499	549.832	58.2816	71.1895	32.6787	537.239	506.963	605.292	1.15581e-44	1.30257e-43
ENSMUSG00000003123	Lipe	lipase, hormone sensitive	3.67496	0.130277	0.955159	9.60489	1.03124	1.06192	0.772319	9.34125	9.7106	9.76281	4.55632e-175	3.83378e-173
ENSMUSG00000032089	Il10ra	interleukin 10 receptor, alpha	3.66511	0.109056	3.19377	32.0117	3.45901	3.11969	3.0026	31.0284	31.7746	33.232	1.2936e-247	2.66269e-245
ENSMUSG00000039158	Akna	AT-hook transcription factor	3.6586	0.0952124	2.25039	22.451	2.31716	2.2919	2.14212	22.3472	21.684	23.3218	0	0
ENSMUSG00000015981	Stk32c	serine/threonine kinase 32C	3.65826	0.236859	0.346272	3.48586	0.364501	0.361082	0.313233	3.58531	3.4424	3.42986	8.1622e-54	1.13252e-52
ENSMUSG00000026872	Zeb2	zinc finger E-box binding homeobox 2	3.65158	0.14916	0.710909	7.08328	0.693278	0.677409	0.76204	6.43976	8.00939	6.80068	2.35054e-132	1.13675e-130
ENSMUSG00000053467			3.64013	1.30671	0.00784156	0.128922	0	0.0235247	0	0.303357	0.0834078	0	0.0053408	0.00907849
ENSMUSG00000035004	Igsf6	immunoglobulin superfamily, member 6	3.63618	0.139739	1.99291	19.543	2.08234	2.39001	1.50638	21.3331	18.544	18.752	2.8502e-149	1.71882e-147
ENSMUSG00000086494	2210417A02Rik	RIKEN cDNA 2210417A02 gene	3.63479	1.45605	0	0.204136	0	0	0	0.435768	0.114109	0.0625312	0.012548	0.0202976
ENSMUSG00000022799	Arhgap31	Rho GTPase activating protein 31	3.63407	0.198153	2.17689	21.3719	2.1972	2.1904	2.14308	17.8116	19.8449	26.4591	3.99106e-75	8.33205e-74
ENSMUSG00000026458	Ppfia4	protein tyrosine phosphatase, receptor type, f polypeptide (PTPRF), interacting protein (liprin), alpha 4	3.63302	0.117471	1.26159	12.4228	1.30641	1.08316	1.3952	12.2068	13.1969	11.8646	5.17284e-210	6.64096e-208
ENSMUSG00000043953	Ccrl2	chemokine (C-C motif) receptor-like 2	3.63064	0.147721	4.16834	41.0024	4.79078	3.22771	4.48654	40.6486	42.6528	39.7058	2.19064e-133	1.06771e-131
ENSMUSG00000039062	Anpep	alanyl (membrane) aminopeptidase	3.62625	0.100454	8.27692	80.7878	8.89432	7.85637	8.08008	77.7748	83.2595	81.3292	2.37775e-285	7.59233e-283
ENSMUSG00000036526	Card11	caspase recruitment domain family, member 11	3.62073	0.172066	0.991142	9.60422	1.08016	1.16227	0.730987	8.44316	11.2027	9.16678	2.66778e-98	8.28474e-97
ENSMUSG00000061769	Klra6	killer cell lectin-like receptor, subfamily A, member 6	3.61419	1.40422	0.0118958	0.178565	0	0.0356875	0	0.1534	0.351477	0.0308173	0.0100586	0.0164945
ENSMUSG00000082626			3.61233	1.62337	0	0.251416	0	0	0	0.300342	0.378485	0.0754214	0.0260671	0.0402462
ENSMUSG00000057914	Cacnb2	calcium channel, voltage-dependent, beta 2 subunit	3.61186	0.317222	0.470616	4.59781	0.368826	0.535069	0.507954	4.12256	4.01296	5.65792	4.91511e-30	3.7436e-29
ENSMUSG00000045231			3.60964	0.419408	0.0492552	0.480875	0.0371026	0.0771847	0.0334783	0.48107	0.528319	0.433234	7.53202e-18	3.6334e-17
ENSMUSG00000068220	Lgals1	lectin, galactose binding, soluble 1	3.60046	0.146259	40.9483	392.924	39.4386	50.282	33.1244	421.781	405.546	351.445	8.30654e-134	4.12117e-132
ENSMUSG00000015947	Fcgr1	Fc receptor, IgG, high affinity I	3.59798	0.482774	0.291535	2.87909	0.443684	0.230749	0.200172	2.84333	3.57554	2.21842	9.14317e-14	3.56536e-13
ENSMUSG00000086784	Isoc2a	isochorismatase domain containing 2a	3.59733	0.193819	1.53417	14.7427	1.79484	1.53745	1.27021	17.1509	13.8008	13.2764	6.73189e-77	1.46304e-75
ENSMUSG00000014543	Klra17	killer cell lectin-like receptor, subfamily A, member 17	3.59658	0.458102	0.326498	3.23408	0.390382	0.236866	0.352248	3.11263	4.86561	1.72399	4.12609e-15	1.73179e-14
ENSMUSG00000090881	Gm6904	predicted gene 6904	3.59489	0.667203	0.0674707	0.741126	0.0426391	0.0443511	0.115422	0.915072	0.733828	0.574479	7.12458e-08	1.88051e-07
ENSMUSG00000076522			3.5915	1.39209	0.14965	2.3251	0.220057	0.228892	0	5.80488	0.67629	0.49414	0.00988179	0.0162239
ENSMUSG00000001741	Il16	interleukin 16	3.5901	0.116325	0.817696	7.74749	0.846481	0.959789	0.646816	7.95795	7.81841	7.46613	3.79731e-209	4.80081e-207
ENSMUSG00000084773	Gm12159	predicted gene 12159	3.55676	0.875781	0.0263083	0.299323	0	0.0550481	0.0238767	0.331268	0.162646	0.404054	4.88124e-05	0.000102923
ENSMUSG00000036743	Psma8	proteasome (prosome, macropain) subunit, alpha type, 8	3.55666	0.498685	0.0965731	0.921664	0.0904665	0.117623	0.0816293	0.808953	1.10284	0.853201	9.8865e-13	3.60834e-12
ENSMUSG00000025804	Ccr1	chemokine (C-C motif) receptor 1	3.54459	0.310889	0.628444	5.881	0.662736	0.661209	0.561386	7.15982	5.51448	4.9687	4.11127e-30	3.13711e-29
ENSMUSG00000030091	Nup210	nucleoporin 210	3.54327	0.116917	1.80555	16.6533	1.94252	1.65263	1.8215	15.8909	16.7044	17.3647	9.60341e-202	1.09717e-199
ENSMUSG00000050335	Lgals3	lectin, galactose binding, soluble 3	3.53838	0.207872	9.94726	91.7019	10.2538	12.7706	6.8174	104.72	96.4395	73.9467	5.64684e-65	9.84875e-64
ENSMUSG00000000682	Cd52	CD52 antigen	3.53151	0.130101	195.925	1793.1	194.206	215.176	178.394	2058.07	1555.81	1765.44	2.94883e-162	2.08055e-160
ENSMUSG00000043939	A530064D06Rik	RIKEN cDNA A530064D06 gene	3.52228	0.371267	0.146815	1.36438	0.100763	0.230579	0.109104	1.51372	1.13133	1.44809	2.37391e-21	1.33645e-20
ENSMUSG00000040528	Milr1	mast cell immunoglobulin like receptor 1	3.52078	0.214782	0.631838	5.79074	0.514587	0.705554	0.675374	6.08646	5.76032	5.52543	2.16775e-60	3.48097e-59
ENSMUSG00000066677	Pydc3	pyrin domain containing 3	3.52017	0.299734	0.240163	2.18816	0.192283	0.320005	0.2082	2.02889	2.04857	2.48701	7.55163e-32	6.073e-31
ENSMUSG00000020120	Plek	pleckstrin	3.51398	0.116408	26.6247	240.379	26.6564	25.8037	27.4139	211.345	260.324	249.467	3.53697e-200	4.00417e-198
ENSMUSG00000030691	Fchsd2	FCH and double SH3 domains 2	3.50899	0.138981	5.57187	50.0841	5.68482	5.58757	5.44323	46.139	45.182	58.9312	1.18972e-140	6.45561e-139
ENSMUSG00000022686	B3gnt5	UDP-GlcNAc:betaGal beta-1,3-N-acetylglucosaminyltransferase 5	3.50846	0.255082	0.799441	7.25979	0.86451	0.711202	0.82261	7.40017	7.5036	6.8756	4.80446e-43	5.21394e-42
ENSMUSG00000052085	Dock8	dedicator of cytokinesis 8	3.5021	0.137388	3.48882	31.2042	3.64759	3.45238	3.36649	27.9435	29.3086	36.3606	2.50281e-143	1.40711e-141
ENSMUSG00000059326	Csf2ra	colony stimulating factor 2 receptor, alpha, low-affinity (granulocyte-macrophage)	3.50104	0.104688	6.68324	59.733	6.3575	7.58205	6.11018	61.2746	56.9895	60.9349	3.30717e-245	6.6426e-243
ENSMUSG00000052160	Pld4	phospholipase D family, member 4	3.49819	0.138604	6.52332	58.3237	7.41408	6.84594	5.30995	61.9521	64.1955	48.8236	1.50615e-140	8.15482e-139
ENSMUSG00000051735	Rinl	Ras and Rab interactor-like	3.4864	0.108484	1.82559	16.1534	1.88049	1.98373	1.61256	17.0062	15.8812	15.5729	1.32252e-226	2.19592e-224
ENSMUSG00000090399			3.48548	0.360388	0.290552	2.64733	0.209489	0.242111	0.420056	1.83163	2.55617	3.5542	3.98608e-22	2.30022e-21
ENSMUSG00000079293	Clec7a	C-type lectin domain family 7, member a	3.48461	0.205418	28.888	256.529	28.7048	35.0172	22.942	273.821	260.472	235.292	1.52912e-64	2.64842e-63
ENSMUSG00000004207	Psap	prosaposin	3.48447	0.161449	256.979	2278.64	282.469	255.917	232.55	2257.42	2416.85	2161.64	2.62545e-103	8.63797e-102
ENSMUSG00000035354	Uvrag	UV radiation resistance associated gene	3.47853	0.0932774	8.21947	72.2859	8.67593	8.82734	7.15513	73.1287	70.413	73.3159	2.18865e-304	9.08508e-302
ENSMUSG00000051212	Gpr183	G protein-coupled receptor 183	3.47806	0.118318	3.17827	27.9777	3.3969	3.249	2.88892	28.1872	26.6494	29.0965	6.21552e-190	6.50436e-188
ENSMUSG00000035164	Zc3h12c	zinc finger CCCH type containing 12C	3.47611	0.284991	2.01213	17.8646	1.97911	1.45464	2.60263	14.1746	16.7977	22.6215	3.21321e-34	2.77106e-33
ENSMUSG00000022885	St6gal1	beta galactoside alpha 2,6 sialyltransferase 1	3.4759	0.112008	2.34617	20.6135	2.38781	2.40413	2.24657	19.4142	19.9867	22.4396	1.95165e-211	2.55831e-209
ENSMUSG00000034792	Gna15	guanine nucleotide binding protein, alpha 15	3.47557	0.133786	3.61849	31.7751	3.9617	3.91777	2.97599	33.1919	31.6678	30.4656	8.65722e-149	5.19558e-147
ENSMUSG00000031133	Arhgef6	Rac/Cdc42 guanine nucleotide exchange factor (GEF) 6	3.47416	0.10873	7.06144	62.0608	7.26579	6.48534	7.4332	57.3871	64.3016	64.4937	5.02539e-224	8.18055e-222
ENSMUSG00000037138	Aff3	AF4/FMR2 family, member 3	3.4737	0.229136	0.720907	6.37352	0.79638	0.550027	0.816314	5.55457	6.16111	7.4049	6.51059e-52	8.63894e-51
ENSMUSG00000002885	Adgre5	adhesion G protein-coupled receptor E5	3.47217	0.141262	6.20468	54.3549	7.31338	6.27944	5.02121	49.1899	59.3289	54.5459	2.08745e-133	1.01941e-131
ENSMUSG00000006611	Hfe	hemochromatosis	3.47211	0.162539	3.3943	29.8492	3.56729	3.88875	2.72686	36.5373	26.2158	26.7945	3.03444e-101	9.67679e-100
ENSMUSG00000046223	Plaur	plasminogen activator, urokinase receptor	3.45985	0.406467	1.7259	15.3558	1.72798	1.94001	1.50969	15.4026	20.7363	9.92839	1.70944e-17	8.08035e-17
ENSMUSG00000063605	Ccdc102a	coiled-coil domain containing 102A	3.45417	0.16699	0.920349	7.96379	0.880801	1.17546	0.704788	8.70834	7.28656	7.89646	4.73333e-95	1.40343e-93
ENSMUSG00000004552	Ctse	cathepsin E	3.45299	0.193283	7.40607	64.3976	7.932	7.27542	7.01078	66.4629	66.6083	60.1215	2.21113e-71	4.34996e-70
ENSMUSG00000018920	Cxcl16	chemokine (C-X-C motif) ligand 16	3.44454	0.0847703	28.309	243.423	27.0399	30.6341	27.2531	251.496	231.123	247.651	0	0
ENSMUSG00000024818	Slc25a45	solute carrier family 25, member 45	3.44362	0.162854	1.5409	13.2401	1.53219	1.85421	1.23629	14.1092	13.0397	12.5712	3.04118e-99	9.53951e-98
ENSMUSG00000060899			3.44198	1.42885	0	0.204451	0	0	0	0.365801	0.100576	0.146975	0.0159999	0.0254971
ENSMUSG00000048612	Myof	myoferlin	3.43928	0.205697	4.83605	41.575	5.67818	4.15452	4.67545	38.3125	38.882	47.5304	9.35156e-63	1.56526e-61
ENSMUSG00000020709	Adap2	ArfGAP with dual PH domains 2	3.4357	0.230132	1.32853	11.3654	1.67317	1.38336	0.929065	10.5115	12.4289	11.1558	2.12487e-50	2.72233e-49
ENSMUSG00000025964	Adam23	a disintegrin and metallopeptidase domain 23	3.43334	0.119684	9.7654	83.3577	10.3146	9.04132	9.94028	77.7526	80.4392	91.8812	5.59131e-181	5.21563e-179
ENSMUSG00000068566	Myadm	myeloid-associated differentiation marker	3.4315	0.12407	5.0459	43.0269	5.02707	4.88385	5.22677	37.9241	44.2727	46.8838	2.25211e-168	1.69459e-166
ENSMUSG00000030468	Siglecg	sialic acid binding Ig-like lectin G	3.4264	0.202956	0.277357	2.36479	0.25904	0.339295	0.233736	2.61661	2.32342	2.15436	6.05465e-64	1.03641e-62
ENSMUSG00000037944	Ccr7	chemokine (C-C motif) receptor 7	3.41781	0.17299	16.4246	138.625	17.7125	17.2558	14.3054	123.991	133.364	158.52	6.93626e-87	1.79206e-85
ENSMUSG00000031486	Adgra2	adhesion G protein-coupled receptor A2	3.41584	0.142192	0.398619	3.38335	0.432091	0.331894	0.43187	3.43578	3.51389	3.20038	1.61128e-127	7.29645e-126
ENSMUSG00000088252	Snord13	small nucleolar RNA, C/D box 13	3.41338	0.590479	1.29282	11.9587	0.736345	1.14886	1.99325	18.7656	9.50448	7.60595	7.43931e-09	2.10525e-08
ENSMUSG00000022512	Cldn1	claudin 1	3.41233	0.134548	27.8289	234.063	28.4669	27.2057	27.8142	213.595	228.826	259.768	6.72606e-142	3.71439e-140
ENSMUSG00000025584	Pde8a	phosphodiesterase 8A	3.40733	0.140745	1.58517	13.3161	1.61136	1.50845	1.6357	12.5177	13.4367	13.9939	1.7786e-129	8.32664e-128
ENSMUSG00000044447	Dock5	dedicator of cytokinesis 5	3.40656	0.198787	1.15293	9.70847	1.19668	0.874775	1.38733	8.38498	9.1832	11.5572	7.8902e-66	1.40067e-64
ENSMUSG00000033685	Ucp2	uncoupling protein 2 (mitochondrial, proton carrier)	3.4016	0.0955159	45.333	378.309	45.2893	46.5784	44.1313	360.342	384.061	390.525	8.85107e-278	2.59347e-275
ENSMUSG00000089631			3.39814	1.32977	0	0.196645	0	0	0	0.0827028	0.341086	0.166146	0.0106056	0.0173288
ENSMUSG00000031827	Cotl1	coactosin-like 1 (Dictyostelium)	3.39358	0.114427	17.7497	147.401	18.6746	18.4458	16.1288	138.491	167.983	135.731	2.74706e-193	2.97471e-191
ENSMUSG00000035273	Hpse	heparanase	3.39222	0.16651	1.70965	14.1559	1.83035	2.05717	1.24144	14.3678	15.1463	12.9536	2.93841e-92	8.31638e-91
ENSMUSG00000072714			3.38756	1.49831	0.0301038	0.385032	0	0.0903113	0	0.232918	0.142312	0.779867	0.0237646	0.0369234
ENSMUSG00000036553	Sh3tc1	SH3 domain and tetratricopeptide repeats 1	3.38169	0.144685	0.781655	6.44561	0.81321	0.797982	0.733773	6.25644	5.94149	7.1389	8.09208e-121	3.45105e-119
ENSMUSG00000079608	Stard6	StAR-related lipid transfer (START) domain containing 6	3.37634	0.626185	0.0724693	0.645138	0.0255949	0.053245	0.138568	0.595062	0.765618	0.574735	6.9708e-08	1.8405e-07
ENSMUSG00000002668	Dennd1c	DENN/MADD domain containing 1C	3.37515	0.16164	0.874618	7.16264	0.92686	1.01149	0.685508	7.98909	7.16631	6.33252	8.02727e-97	2.43814e-95
ENSMUSG00000097739	Gm2539	predicted gene, 2539	3.37121	0.639426	0.0357177	0.316483	0.047644	0.016519	0.04299	0.241419	0.351413	0.356617	1.34758e-07	3.4791e-07
ENSMUSG00000095676			3.36893	1.01085	0.438202	4.11874	0.330086	0.686677	0.297842	6.49359	3.78723	2.07539	0.000859905	0.00160546
ENSMUSG00000046006	Gapt	Grb2-binding adaptor, transmembrane	3.36882	0.437381	0.206524	1.72917	0.149061	0.251949	0.218562	1.66613	2.71806	0.80332	1.33681e-14	5.45722e-14
ENSMUSG00000022436	Sh3bp1	SH3-domain binding protein 1	3.36753	0.0781812	13.0912	106.692	12.8927	13.4969	12.8842	102.952	108.977	108.145	0	0
ENSMUSG00000093809			3.36218	0.163053	12.1834	98.8892	11.9776	15.1104	9.46208	101.168	94.6127	100.886	1.81077e-94	5.32456e-93
ENSMUSG00000076543			3.35724	1.23968	0.0713034	0.785682	0.21391	0	0	0.573837	0.438266	1.34494	0.00676584	0.0113467
ENSMUSG00000044906	4930503L19Rik	RIKEN cDNA 4930503L19 gene	3.35007	0.24078	0.482748	3.91951	0.36769	0.643217	0.437337	4.51338	3.34207	3.90308	5.25399e-44	5.84439e-43
ENSMUSG00000053040	Aph1c	aph1 homolog C, gamma secretase subunit	3.34886	0.207486	0.237964	1.92632	0.228048	0.260159	0.225684	1.78266	1.80261	2.1937	1.33249e-58	2.05748e-57
ENSMUSG00000020143	Dock2	dedicator of cyto-kinesis 2	3.34813	0.124839	6.70005	53.8403	6.94225	6.78599	6.37192	48.6365	52.2622	60.6223	1.91187e-158	1.29043e-156
ENSMUSG00000037946	Fgd3	FYVE, RhoGEF and PH domain containing 3	3.34461	0.129344	0.769887	6.20133	0.684622	0.830795	0.794244	6.26767	5.97473	6.36159	1.9623e-147	1.14457e-145
ENSMUSG00000039899	Fgl2	fibrinogen-like protein 2	3.34305	0.119155	6.60994	53.0563	7.42954	5.7512	6.64907	51.2951	51.655	56.2186	3.3529e-173	2.75602e-171
ENSMUSG00000025422	Agap2	ArfGAP with GTPase domain, ankyrin repeat and PH domain 2	3.33649	0.160549	0.363628	2.89863	0.367061	0.417151	0.306672	2.80209	2.84107	3.05274	6.34063e-96	1.90036e-94
ENSMUSG00000004508	Gab2	growth factor receptor bound protein 2-associated protein 2	3.33149	0.14387	3.0805	24.5553	3.13496	2.64984	3.45669	22.4948	23.5519	27.6192	1.25558e-118	5.15181e-117
ENSMUSG00000053835	H2-T24	histocompatibility 2, T region locus 24	3.32767	0.11953	5.07966	40.2415	4.94856	5.60356	4.68684	37.4086	43.8484	39.4674	1.44155e-170	1.12549e-168
ENSMUSG00000027763	Mbnl1	muscleblind-like 1 (Drosophila)	3.32588	0.0830112	11.5235	91.2898	12.0085	10.9775	11.5846	89.8373	88.1532	95.8789	0	0
ENSMUSG00000026737	Pip4k2a	phosphatidylinositol-5-phosphate 4-kinase, type II, alpha	3.32574	0.0914002	12.9165	102.403	13.0717	12.0845	13.5933	99.0241	102.158	106.025	6.94132e-290	2.33622e-287
ENSMUSG00000027452	Acss1	acyl-CoA synthetase short-chain family member 1	3.32239	0.125173	2.77943	21.9852	3.29137	2.63093	2.41599	23.337	21.0023	21.6163	3.15058e-155	2.04878e-153
ENSMUSG00000043832	Clec4a3	C-type lectin domain family 4, member a3	3.32162	0.204716	1.67494	13.2666	2.00286	1.74627	1.27568	15.0651	14.2054	10.5293	3.32918e-59	5.20833e-58
ENSMUSG00000049532	Sall2	sal-like 2 (Drosophila)	3.30962	0.263692	0.124078	0.984588	0.0891846	0.162339	0.120709	0.963635	0.895349	1.09478	3.92043e-36	3.53776e-35
ENSMUSG00000049723	Mmp12	matrix metallopeptidase 12	3.30689	0.203536	3.18382	24.9758	3.84269	3.56968	2.13908	29.2646	22.6091	23.0536	2.3385e-59	3.6723e-58
ENSMUSG00000002204	Napsa	napsin A aspartic peptidase	3.3041	0.114234	9.61457	75.136	10.1311	9.63989	9.07271	77.3328	80.6138	67.4615	5.95805e-184	5.84218e-182
ENSMUSG00000069892	9930111J21Rik2	RIKEN cDNA 9930111J21 gene 2	3.2974	0.14966	2.86308	22.2913	2.4631	2.84148	3.28467	21.31	19.8372	25.7266	1.40488e-107	4.97015e-106
ENSMUSG00000022014	Epsti1	epithelial stromal interaction 1 (breast)	3.2953	0.145254	67.1867	520.351	66.6437	79.9955	54.9208	519.776	465.628	575.65	6.0884e-114	2.35097e-112
ENSMUSG00000028494	Plin2	perilipin 2	3.29417	0.165324	13.5818	105.486	14.237	14.3024	12.2058	104.186	112.248	100.025	2.44215e-88	6.47756e-87
ENSMUSG00000083649	Rasl2-9	RAS-like, family 2, locus 9	3.29378	0.704247	0.0885898	0.746068	0.152246	0.0791795	0.0343436	0.987007	0.499083	0.752114	2.91062e-06	6.79271e-06
ENSMUSG00000040659	Efhd2	EF hand domain containing 2	3.27863	0.102995	32.9153	252.314	34.9932	33.0193	30.7333	234.208	276.6	246.133	2.27413e-222	3.56223e-220
ENSMUSG00000027995	Tlr2	toll-like receptor 2	3.27848	0.110603	1.92555	14.7507	1.81728	2.10174	1.85763	14.466	15.164	14.6221	4.30949e-193	4.62638e-191
ENSMUSG00000038594	Cep85l	centrosomal protein 85-like	3.27703	0.212581	0.517572	3.97233	0.583384	0.532807	0.436524	3.72799	3.89479	4.29422	1.28874e-53	1.77923e-52
ENSMUSG00000049775	Tmsb4x	thymosin, beta 4, X chromosome	3.27622	0.144018	2185.06	16741.6	2103.55	2649.16	1802.46	18498.5	15607.2	16119	1.47756e-114	5.74106e-113
ENSMUSG00000030403	Vasp	vasodilator-stimulated phosphoprotein	3.27609	0.0754708	23.9115	183.038	25.7917	23.357	22.5859	187.564	184.745	176.805	0	0
ENSMUSG00000086587			3.26705	0.263078	3.57694	27.4462	3.45309	3.72813	3.54962	28.767	27.1887	26.383	2.07248e-35	1.83821e-34
ENSMUSG00000030156	Cd69	CD69 antigen	3.2633	0.243227	3.0223	23.0271	2.97627	3.66087	2.42977	23.0653	25.6692	20.3467	4.82808e-41	4.95052e-40
ENSMUSG00000026728	Vim	vimentin	3.26195	0.102598	162.89	1233.46	172.017	160.526	156.127	1151.42	1235	1313.97	7.94091e-222	1.22084e-219
ENSMUSG00000045763	Basp1	brain abundant, membrane attached signal protein 1	3.25805	0.112674	41.0869	310.098	39.0777	45.9297	38.2534	294.173	299.646	336.473	7.60873e-184	7.40246e-182
ENSMUSG00000024691	Fam111a	family with sequence similarity 111, member A	3.25586	0.114922	1.52867	11.554	1.45838	1.60857	1.51905	11.7806	11.5228	11.3585	1.43527e-176	1.25869e-174
ENSMUSG00000036832	Lpar3	lysophosphatidic acid receptor 3	3.25354	0.149064	1.20767	9.10745	1.32034	1.27754	1.02513	9.50014	8.41745	9.40475	1.30103e-105	4.44492e-104
ENSMUSG00000040511	Pvr	poliovirus receptor	3.25054	0.174405	3.53082	26.5573	3.71696	3.50974	3.36576	22.2877	28.2959	29.0883	1.58402e-77	3.47897e-76
ENSMUSG00000032322	Pstpip1	proline-serine-threonine phosphatase-interacting protein 1	3.2474	0.122234	3.17287	23.795	3.25641	3.55651	2.70569	25.4184	23.3959	22.5706	1.62727e-155	1.06096e-153
ENSMUSG00000030830	Itgal	integrin alpha L	3.24618	0.165119	4.52818	33.9617	5.39667	4.17187	4.01601	29.7214	36.1842	35.9794	4.78115e-86	1.21262e-84
ENSMUSG00000083161			3.24558	0.42961	0.148657	1.14678	0.0950122	0.222361	0.128597	1.33812	0.992787	1.10942	4.19805e-14	1.66917e-13
ENSMUSG00000025044	Msr1	macrophage scavenger receptor 1	3.24546	0.291917	0.529901	3.98315	0.56757	0.699683	0.32245	4.15416	4.45331	3.34198	1.02857e-28	7.52129e-28
ENSMUSG00000022303	Dcstamp	dentrocyte expressed seven transmembrane protein	3.24425	0.21875	0.825404	6.17341	0.69164	1.03915	0.745426	5.87542	6.60504	6.03976	9.25174e-50	1.17085e-48
ENSMUSG00000033467	Crlf2	cytokine receptor-like factor 2	3.24309	0.174698	1.3636	10.208	1.15592	1.68327	1.25161	10.1554	9.98235	10.4864	6.28041e-77	1.36611e-75
ENSMUSG00000061288	Taok3	TAO kinase 3	3.2405	0.122492	7.15966	53.4151	6.79738	7.65875	7.02285	49.1548	52.0996	58.991	3.21234e-154	2.06735e-152
ENSMUSG00000034041	Lyl1	lymphoblastomic leukemia 1	3.23471	0.401835	0.131176	1.00138	0.0850887	0.154884	0.153554	1.16032	1.19418	0.649629	8.28976e-16	3.60511e-15
ENSMUSG00000041515	Irf8	interferon regulatory factor 8	3.23229	0.170876	45.58	339.266	49.4491	43.7078	43.5829	328.65	346.296	342.851	8.41939e-80	1.91676e-78
ENSMUSG00000085887	Arhgap27os3	Rho GTPase activating protein 27, opposite strand 3	3.23119	0.39979	0.0858764	0.66045	0.056123	0.0875646	0.113942	0.740234	0.724416	0.516701	6.35964e-16	2.7842e-15
ENSMUSG00000022637	Cblb	Casitas B-lineage lymphoma b	3.22196	0.186519	1.46557	10.8189	1.20508	1.61249	1.57913	9.56828	9.66012	13.2282	7.3714e-67	1.33038e-65
ENSMUSG00000052384	Nrros	negative regulator of reactive oxygen species	3.21956	0.127713	1.94508	14.2997	2.34428	1.92623	1.56473	14.6164	14.0144	14.2684	3.16921e-140	1.70849e-138
ENSMUSG00000065389			3.21197	1.30862	0	0.502836	0	0	0	0.485659	0.778933	0.243916	0.0141093	0.022686
ENSMUSG00000072620	Slfn2	schlafen 2	3.20817	0.143018	37.0911	271.193	34.148	43.4893	33.636	274.117	287.907	251.555	1.92405e-111	7.1204e-110
ENSMUSG00000004665	Cnn2	calponin 2	3.20385	0.0951182	20.1883	146.845	19.3629	20.9498	20.2523	137.067	146.465	157.002	1.03237e-248	2.16069e-246
ENSMUSG00000042404	Dennd4b	DENN/MADD domain containing 4B	3.19897	0.151643	0.983049	7.13499	1.1188	0.930973	0.899379	6.6089	7.11007	7.68601	8.77044e-99	2.7373e-97
ENSMUSG00000052889	Prkcb	protein kinase C, beta	3.19823	0.15416	2.00188	14.5622	1.90989	1.84297	2.25278	12.6956	14.6527	16.3383	1.32531e-95	3.95308e-94
ENSMUSG00000044092	C130050O18Rik	RIKEN cDNA C130050O18 gene	3.1977	0.376036	0.106154	0.771708	0.141624	0.107135	0.0697033	0.748329	0.965453	0.601342	1.83626e-17	8.66665e-17
ENSMUSG00000087400			3.19199	0.608786	0.233373	1.76468	0.352091	0.228892	0.119137	2.2826	0.955824	2.05562	1.57812e-07	4.05453e-07
ENSMUSG00000095115	Itpripl2	inositol 1,4,5-triphosphate receptor interacting protein-like 2	3.18719	0.142028	1.22867	8.85803	1.20528	1.16661	1.31411	8.00838	8.88761	9.67811	1.582e-111	5.87204e-110
ENSMUSG00000026094	Stk17b	serine/threonine kinase 17b (apoptosis-inducing)	3.17927	0.104126	6.5365	46.7198	6.36034	7.26881	5.98035	44.8964	48.5468	46.7161	9.50909e-205	1.12778e-202
ENSMUSG00000026875	Traf1	TNF receptor-associated factor 1	3.17779	0.111915	11.1615	79.7366	11.0588	12.6601	9.76557	82.889	75.1201	81.2006	2.34817e-177	2.08126e-175
ENSMUSG00000026956	Uap1l1	UDP-N-acteylglucosamine pyrophosphorylase 1-like 1	3.17266	0.162113	0.94953	6.76	0.948959	1.02274	0.876894	6.66581	7.89416	5.72004	2.75311e-85	6.92616e-84
ENSMUSG00000085705			3.17037	1.23024	0.0247675	0.237138	0	0.0397875	0.0345151	0.239433	0.0940456	0.377936	0.00996539	0.0163525
ENSMUSG00000044456	Rin3	Ras and Rab interactor 3	3.16992	0.100808	5.96529	42.457	5.64708	6.01707	6.23171	41.3031	43.2279	42.84	4.91434e-217	6.99409e-215
ENSMUSG00000094027			3.16863	0.715468	0.977207	7.38436	1.67938	0.873405	0.378834	5.40615	14.1072	2.63975	9.47806e-06	2.12056e-05
ENSMUSG00000028931	Kcnab2	potassium voltage-gated channel, shaker-related subfamily, beta member 2	3.16855	0.122443	1.06952	7.60207	1.16178	1.08657	0.960201	7.88316	7.37291	7.55014	1.18826e-147	6.94715e-146
ENSMUSG00000087270			3.16725	1.4045	0.042825	0.424006	0	0.128475	0	0.220896	0.607352	0.44377	0.0241288	0.0374659
ENSMUSG00000026979	Psd4	pleckstrin and Sec7 domain containing 4	3.16582	0.107452	1.67277	11.844	1.77055	1.72563	1.52212	11.3008	11.7967	12.4345	8.66205e-191	9.10282e-189
ENSMUSG00000018381	Abi3	ABI gene family, member 3	3.16492	0.195647	0.870116	6.1503	1.01316	1.05384	0.543342	6.20506	6.71698	5.52884	7.36829e-59	1.14197e-57
ENSMUSG00000038607	Gng10	guanine nucleotide binding protein (G protein), gamma 10	3.16476	0.303262	0.680961	4.95312	0.513959	0.601419	0.927507	5.71607	4.23839	4.90492	1.70333e-25	1.1123e-24
ENSMUSG00000010142	Tnfrsf13b	tumor necrosis factor receptor superfamily, member 13b	3.16423	0.183405	1.15947	8.21143	1.22839	1.16864	1.08137	6.97906	9.86452	7.79071	1.06758e-66	1.92118e-65
ENSMUSG00000064043			3.16324	0.140156	1.83192	12.9808	1.82855	1.79679	1.87042	11.9429	13.0278	13.9718	8.66693e-113	3.26564e-111
ENSMUSG00000018774	Cd68	CD68 antigen	3.14845	0.158251	19.996	140.312	22.1646	22.3745	15.449	143.024	161.287	116.626	4.4623e-88	1.17731e-86
ENSMUSG00000053338	Tarm1	T cell-interacting, activating receptor on myeloid cells 1	3.1457	0.236235	1.30094	9.17047	1.36907	1.37811	1.15564	10.7021	8.16166	8.64762	1.8684e-40	1.89396e-39
ENSMUSG00000050912	Tmem123	transmembrane protein 123	3.14041	0.134105	98.7434	687.111	98.3394	105.877	92.0135	682.376	588.256	790.7	2.83197e-121	1.22241e-119
ENSMUSG00000028465	Tln1	talin 1	3.13834	0.199006	9.16215	63.8591	9.6854	7.55926	10.2418	48.6639	66.3434	76.5699	5.00195e-56	7.28956e-55
ENSMUSG00000032691	Nlrp3	NLR family, pyrin domain containing 3	3.13773	0.127733	1.79267	12.4522	1.85689	1.80268	1.71846	11.0185	14.0472	12.2908	3.00449e-133	1.46152e-131
ENSMUSG00000034708	Grn	granulin	3.1373	0.153543	19.0153	132.379	21.1413	19.0286	16.8762	122.119	152.119	122.9	8.55648e-93	2.4467e-91
ENSMUSG00000025746	Il6	interleukin 6	3.13716	0.215019	6.64065	46.1392	6.19966	9.04999	4.6723	46.4289	45.3521	46.6366	3.24576e-48	3.94144e-47
ENSMUSG00000061175	Fnip2	folliculin interacting protein 2	3.13471	0.293559	1.18342	8.28191	1.31148	0.927612	1.31117	6.75491	8.15343	9.93739	1.28604e-26	8.73469e-26
ENSMUSG00000067768	Xlr4b	X-linked lymphocyte-regulated 4B	3.13389	0.483706	0.0973263	0.723175	0.087821	0.0456735	0.158485	0.883459	0.674739	0.611328	9.23786e-11	2.98454e-10
ENSMUSG00000001763	Tspan33	tetraspanin 33	3.13195	0.113098	2.40161	16.6165	2.71193	2.39546	2.09745	16.5902	16.5851	16.6741	8.64869e-169	6.5672e-167
ENSMUSG00000031780	Ccl17	chemokine (C-C motif) ligand 17	3.13188	0.291468	19.8615	138.419	18.2866	29.5793	11.7186	161.717	132.462	121.076	6.24235e-27	4.28062e-26
ENSMUSG00000041779	Tram2	translocating chain-associating membrane protein 2	3.13167	0.210092	0.273223	1.90382	0.271184	0.24528	0.303207	1.61838	1.95913	2.13395	3.00551e-50	3.825e-49
ENSMUSG00000030283	St8sia1	ST8 alpha-N-acetyl-neuraminide alpha-2,8-sialyltransferase 1	3.12925	0.197658	0.326918	2.27106	0.344954	0.332226	0.303572	2.36866	1.81662	2.62789	1.88262e-56	2.76956e-55
ENSMUSG00000044468	Fam46c	family with sequence similarity 46, member C	3.1162	0.180438	4.83174	33.2107	5.13248	3.85562	5.50711	29.3095	33.3328	36.9898	7.88446e-67	1.42194e-65
ENSMUSG00000021200	Asb2	ankyrin repeat and SOCS box-containing 2	3.11285	0.136605	1.03114	7.05015	1.22414	1.02159	0.847686	7.76422	7.05755	6.32867	6.13673e-115	2.40695e-113
ENSMUSG00000090230			3.11234	1.37421	0.0310088	0.265098	0.0489016	0	0.0441247	0.174912	0.400765	0.219618	0.0235236	0.0365739
ENSMUSG00000021115	Vrk1	vaccinia related kinase 1	3.11226	0.0861331	10.0583	68.7616	10.4904	9.87289	9.81151	70.2277	69.6375	66.4196	6.84959e-286	2.21553e-283
ENSMUSG00000015476	Prrt1	proline-rich transmembrane protein 1	3.11205	0.360817	0.261603	1.79261	0.296056	0.328472	0.160282	1.92373	1.87632	1.57778	6.40768e-18	3.10305e-17
ENSMUSG00000022378	Fam49b	family with sequence similarity 49, member B	3.10608	0.102187	11.8937	80.9148	12.8574	11.8318	10.9918	77.4231	89.0735	76.2478	6.19888e-203	7.1809e-201
ENSMUSG00000092029			3.10102	0.575753	0.211729	1.47136	0.289636	0.241012	0.104537	1.13957	1.66157	1.61294	7.20318e-08	1.90005e-07
ENSMUSG00000019843	Fyn	Fyn proto-oncogene	3.10037	0.138304	4.91512	33.2804	5.15979	5.28869	4.29688	29.875	38.1809	31.7852	2.68213e-111	9.89645e-110
ENSMUSG00000000594	Gm2a	GM2 ganglioside activator protein	3.09772	0.09351	12.1693	82.3179	13.221	11.9183	11.3686	80.0098	89.2429	77.7011	1.20809e-240	2.29685e-238
ENSMUSG00000004709	Cd244	CD244 natural killer cell receptor 2B4	3.09583	0.18717	0.365233	2.48312	0.366606	0.370733	0.35836	2.66809	2.50371	2.27756	1.88486e-61	3.09659e-60
ENSMUSG00000025743	Sdc3	syndecan 3	3.09515	0.16815	10.3972	70.3652	10.533	9.5704	11.0881	62.8253	74.7488	73.5216	1.15249e-75	2.45123e-74
ENSMUSG00000045382	Cxcr4	chemokine (C-X-C motif) receptor 4	3.09062	0.180679	7.40295	49.9838	7.61556	8.87012	5.72318	56.167	55.0669	38.7174	1.34737e-65	2.38167e-64
ENSMUSG00000043873	Chil5	chitinase-like 5	3.08872	0.325556	0.424138	2.92218	0.254781	0.492162	0.52547	3.05937	2.6995	3.00768	2.36555e-21	1.33235e-20
ENSMUSG00000040552	C3ar1	complement component 3a receptor 1	3.08566	0.382019	0.393437	2.68753	0.382455	0.388559	0.409299	2.6564	3.56076	1.84543	6.62457e-16	2.89865e-15
ENSMUSG00000060703	Cd302	CD302 antigen	3.08237	0.287045	1.25746	8.43286	1.30084	1.70604	0.765501	8.69882	8.72564	7.87412	6.72783e-27	4.60718e-26
ENSMUSG00000091144	Phf11c	PHD finger protein 11C	3.07145	0.163417	0.594908	3.96037	0.586692	0.598733	0.5993	3.88022	4.1232	3.87769	8.27051e-79	1.85239e-77
ENSMUSG00000034786	Gpsm3	G-protein signalling modulator 3 (AGS3-like, C. elegans)	3.06818	0.152659	5.29097	35.0044	5.87321	5.96075	4.03894	35.1058	37.3848	32.5227	7.64114e-90	2.09593e-88
ENSMUSG00000023034	Nr4a1	nuclear receptor subfamily 4, group A, member 1	3.06818	0.189352	21.9411	146.076	22.2404	18.1106	25.4723	135.89	149.644	152.693	4.76113e-59	7.42056e-58
[truncated: 9,878 more rows]

## Sheet: sp-DCs_vs_t-DCs
EnsemblID	GeneSymbol	Genename	log2FoldChange	lfcSE	meanRPKM.sp.DCs	meanRPKM.t.DCs	RPKMcounts.sp.DCs_01	RPKMcounts.sp.DCs_02	RPKMcounts.sp.DCs_03	RPKMcounts.t.DCs_01	RPKMcounts.t.DCs_02	RPKMcounts.t.DCs_03	pvalue	padj
[truncated: 4,312 more rows]
