# Supplementary material for: Unique properties of thymic antigen-presenting cells promote epigenetic imprinting of alloantigen-specific regulatory T cells
Source: Oncotarget. 2017 Mar 15;8(22):35542–57. doi: 10.18632/oncotarget.16221 (PMC5482597; doi:10.18632/oncotarget.16221)
Supplement: Supplementary file 3 [file oncotarget-08-35542-s003.xlsx]

## Sheet: Blatt1
Supplementary Table 2: KEGG pathway enrichment analysis
Comparison mTECs vs. sp-DCs
KEGGID	Pvalue	OddsRatio	ExpCount	Count	Size	Term
5033	5.46299e-15	59.6361	15.9319	39	40	Nicotine addiction
4950	1.6784e-07	12.1698	10.754	24	27	Maturity onset diabetes of the young
4512	5.89585e-17	8.29508	33.0586	70	83	ECM-receptor interaction
591	1.49609e-10	8.0239	19.9148	42	50	Linoleic acid metabolism
4974	1.79054e-17	7.71176	35.8467	75	90	Protein digestion and absorption
5144	2.2653e-09	6.78698	19.5165	40	49	Malaria
4975	2.35881e-07	6.09403	15.9319	32	40	Fat digestion and absorption
4614	1.38167e-06	6.08756	13.9404	28	35	Renin-angiotensin system
4080	7.80749e-43	6.0203	113.515	225	285	Neuroactive ligand-receptor interaction
4610	4.71219e-14	5.89725	34.6518	69	87	Complement and coagulation cascades
4744	6.65445e-05	5.31592	10.754	21	27	Phototransduction
982	2.85933e-10	5.3075	26.6859	52	67	Drug metabolism - cytochrome P450
4742	7.19707e-13	5.22674	35.0501	68	88	Taste transduction
350	2.58898e-06	5.07407	15.5336	30	39	Tyrosine metabolism
590	1.86932e-12	4.9768	35.4484	68	89	Arachidonic acid metabolism
592	0.000257541	4.8066	9.95741	19	25	alpha-Linolenic acid metabolism
5143	1.88757e-05	4.56232	14.3387	27	36	African trypanosomiasis
5217	1.6711e-07	4.46889	21.9063	41	55	Basal cell carcinoma
5204	6.08939e-11	4.17702	37.0416	68	93	Chemical carcinogenesis
5150	1.11575e-06	4.13795	20.7114	38	52	Staphylococcus aureus infection
4723	1.62669e-11	4.06384	40.6263	74	102	Retrograde endocannabinoid signaling
140	6.05533e-10	4.02551	34.6518	63	87	Steroid hormone biosynthesis
4913	4.57829e-07	4.00526	23.1012	42	58	Ovarian steroidogenesis
4060	8.98152e-26	3.90895	105.15	188	264	Cytokine-cytokine receptor interaction
830	2.74488e-09	3.7143	35.4484	63	89	Retinol metabolism
980	3.92773e-07	3.69647	25.8893	46	65	Metabolism of xenobiotics by cytochrome P450
5032	1.7414e-09	3.69187	36.6433	65	92	Morphine addiction
4970	3.50275e-08	3.6585	31.0671	55	78	Salivary secretion
4972	5.01643e-10	3.56682	41.0245	72	103	Pancreatic secretion
4672	6.57764e-05	3.50989	17.1268	30	43	Intestinal immune network for IgA production
4640	3.9848e-09	3.4898	37.8382	66	95	Hematopoietic cell lineage
4978	4.11482e-05	3.47795	18.3216	32	46	Mineral absorption
4727	1.77541e-08	3.46024	35.0501	61	88	GABAergic synapse
4726	8.83554e-12	3.42232	52.5752	91	132	Serotonergic synapse
4976	5.59591e-07	3.40173	28.2791	49	71	Bile secretion
5030	4.55533e-05	3.34789	19.1182	33	48	Cocaine addiction
5414	3.46329e-08	3.33596	35.4484	61	89	Dilated cardiomyopathy
4918	6.17649e-07	3.3206	29.0757	50	73	Thyroid hormone synthesis
4923	1.11396e-05	3.30139	22.7029	39	57	Regulation of lipolysis in adipocytes
4911	9.62262e-08	3.2869	33.8552	58	85	Insulin secretion
4724	1.5987e-09	3.19707	45.4058	77	114	Glutamatergic synapse
4020	1.09963e-13	3.10203	72.8883	122	183	Calcium signaling pathway
4924	3.44954e-06	3.05236	28.6774	48	72	Renin secretion
4750	1.42344e-09	3.00406	50.5837	84	127	Inflammatory mediator regulation of TRP channels
4971	3.67315e-06	2.99164	29.4739	49	74	Gastric acid secretion
5412	1.08677e-05	2.81639	29.4739	48	74	Arrhythmogenic right ventricular cardiomyopathy (ARVC)
5146	1.18951e-07	2.7902	43.8126	71	110	Amoebiasis
4713	7.553e-07	2.75399	39.0331	63	98	Circadian entrainment
5410	4.63491e-06	2.74894	33.4569	54	84	Hypertrophic cardiomyopathy (HCM)
4514	1.48866e-10	2.73354	67.3121	108	169	Cell adhesion molecules (CAMs)
4360	6.09391e-11	2.72875	70.4985	113	177	Axon guidance
4725	3.3932e-07	2.65298	44.6092	71	112	Cholinergic synapse
4015	4.85968e-12	2.61798	85.6338	135	215	Rap1 signaling pathway
4916	2.11696e-06	2.60404	39.8297	63	100	Melanogenesis
4530	2.44155e-08	2.60086	55.7615	88	140	Tight junction
4961	0.000478539	2.58512	21.508	34	54	Endocrine and other factor-regulated calcium reabsorption
4540	1.29235e-05	2.57606	34.2535	54	86	Gap junction
4550	6.34411e-08	2.52144	55.7615	87	140	Signaling pathways regulating pluripotency of stem cells
4270	2.43225e-07	2.50428	51.3803	80	129	Vascular smooth muscle contraction
5031	0.000199669	2.45963	27.0842	42	68	Amphetamine addiction
4014	2.14307e-11	2.45799	91.6082	141	230	Ras signaling pathway
4510	4.94144e-10	2.42685	80.8542	124	203	Focal adhesion
4390	6.62996e-08	2.40838	61.3377	94	154	Hippo signaling pathway
3320	5.23248e-05	2.40343	33.8552	52	85	PPAR signaling pathway
4024	2.89626e-09	2.3455	79.261	120	199	cAMP signaling pathway
5224	3.87502e-07	2.32886	58.1513	88	146	Breast cancer - Mus musculus (mouse)
4670	8.37259e-06	2.24805	48.1939	72	121	Leukocyte transendothelial migration
4611	8.27001e-06	2.23394	48.9905	73	123	Platelet activation
4261	8.7195e-07	2.22769	60.5411	90	152	Adrenergic signaling in cardiomyocytes
4925	0.000190894	2.22087	34.2535	51	86	Aldosterone synthesis and secretion
5323	0.000294657	2.1956	33.0586	49	83	Rheumatoid arthritis
4933	7.44351e-05	2.1804	40.6263	60	102	AGE-RAGE signaling pathway in diabetic complications - Mus musculus (mouse)
4022	1.05796e-06	2.10416	68.9053	100	173	cGMP-PKG signaling pathway
4921	5.6746e-06	2.05176	63.3292	91	159	Oxytocin signaling pathway
4062	5.40319e-07	2.05128	78.0661	112	196	Chemokine signaling pathway
4151	9.48787e-10	1.95333	137.412	192	345	PI3K-Akt signaling pathway
4810	1.53893e-06	1.91946	86.8287	121	218	Regulation of actin cytoskeleton
4630	4.4904e-05	1.89236	64.1258	89	161	Jak-STAT signaling pathway
5205	5.09109e-06	1.88349	82.4474	114	207	Proteoglycans in cancer
4072	0.000117116	1.88149	57.753	80	145	Phospholipase D signaling pathway - Mus musculus (mouse)
5200	2.42228e-09	1.84284	157.327	214	395	Pathways in cancer
4380	0.000398255	1.83166	52.5752	72	132	Osteoclast differentiation
4010	0.000135606	1.60909	100.371	129	252	MAPK signaling pathway
Comparison mTECs vs. t-DCs
KEGGID	Pvalue	OddsRatio	ExpCount	Count	Size	Term
5033	2.01345e-14	31.8887	15.0501	38	40	Nicotine addiction
4950	4.70977e-08	13.3611	10.1588	24	27	Maturity onset diabetes of the young
4974	4.02755e-19	8.47559	33.8627	75	90	Protein digestion and absorption
591	1.41686e-10	7.64282	18.8126	41	50	Linoleic acid metabolism
603	0.000463574	7.21063	6.02004	13	16	Glycosphingolipid biosynthesis - globo series
4975	4.96212e-08	6.69179	15.0501	32	40	Fat digestion and absorption
4512	5.45951e-15	6.55824	31.229	66	83	ECM-receptor interaction
350	1.06623e-07	6.48049	14.6738	31	39	Tyrosine metabolism
982	4.02568e-12	6.37067	25.2089	53	67	Drug metabolism - cytochrome P450
4080	4.7422e-46	6.36064	107.232	223	285	Neuroactive ligand-receptor interaction
4744	2.4451e-05	5.83607	10.1588	21	27	Phototransduction
4742	1.60452e-13	5.38698	33.1102	67	88	Taste transduction
5204	1.23549e-13	5.14196	34.9915	70	93	Chemical carcinogenesis
590	4.11972e-13	5.14108	33.4865	67	89	Arachidonic acid metabolism
4610	1.69168e-12	4.98422	32.734	65	87	Complement and coagulation cascades
4614	1.10091e-05	4.82225	13.1688	26	35	Renin-angiotensin system
980	2.78922e-09	4.74059	24.4564	48	65	Metabolism of xenobiotics by cytochrome P450
360	0.000438569	4.71811	8.65381	17	23	Phenylalanine metabolism
5414	9.67243e-12	4.56703	33.4865	65	89	Dilated cardiomyopathy
140	3.73642e-11	4.4235	32.734	63	87	Steroid hormone biosynthesis
260	7.59657e-06	4.40339	15.0501	29	40	Glycine, serine and threonine metabolism
830	4.30611e-11	4.31456	33.4865	64	89	Retinol metabolism
5410	2.74435e-10	4.20856	31.6052	60	84	Hypertrophic cardiomyopathy (HCM)
5150	8.89349e-07	4.12774	19.5651	37	52	Staphylococcus aureus infection
5032	1.06269e-10	4.05712	34.6152	65	92	Morphine addiction
4913	3.03002e-07	4.03969	21.8226	41	58	Ovarian steroidogenesis
4972	2.34999e-11	3.92035	38.754	72	103	Pancreatic secretion
4978	1.05833e-05	3.81927	17.3076	32	46	Mineral absorption
4911	2.34326e-09	3.81724	31.9815	59	85	Insulin secretion
4976	7.1894e-08	3.73699	26.7139	49	71	Bile secretion
4971	4.17398e-08	3.72218	27.8427	51	74	Gastric acid secretion
5412	4.17398e-08	3.72218	27.8427	51	74	Arrhythmogenic right ventricular cardiomyopathy (ARVC)
4723	1.68618e-10	3.68908	38.3778	70	102	Retrograde endocannabinoid signaling
4970	4.80863e-08	3.55967	29.3477	53	78	Salivary secretion
4640	3.33354e-09	3.47527	35.744	64	95	Hematopoietic cell lineage
5146	2.17826e-10	3.46849	41.3878	74	110	Amoebiasis
4726	9.05883e-12	3.38546	49.6653	88	132	Serotonergic synapse
4020	2.91516e-14	3.16835	68.8542	119	183	Calcium signaling pathway
5217	2.50308e-05	3.16704	20.6939	36	55	Basal cell carcinoma
4713	2.1718e-08	3.16671	36.8727	64	98	Circadian entrainment
4924	1.65718e-06	3.15029	27.0902	47	72	Renin secretion
4960	0.000397497	3.0969	15.0501	26	40	Aldosterone-regulated sodium reabsorption
4727	1.9559e-07	3.08781	33.1102	57	88	GABAergic synapse
4925	5.94462e-07	2.97744	32.3577	55	86	Aldosterone synthesis and secretion
4750	4.74895e-09	2.87161	47.7841	80	127	Inflammatory mediator regulation of TRP channels
4923	7.78671e-05	2.86427	21.4464	36	57	Regulation of lipolysis in adipocytes
4530	9.43986e-10	2.85998	52.6754	88	140	Tight junction
4918	8.88563e-06	2.85275	27.4664	46	73	Thyroid hormone synthesis
4060	2.21685e-16	2.81803	99.3307	164	264	Cytokine-cytokine receptor interaction
4360	2.08961e-11	2.78719	66.5967	110	177	Axon guidance
5030	0.000398193	2.78077	18.0601	30	48	Cocaine addiction
4724	6.85079e-08	2.77934	42.8928	71	114	Glutamatergic synapse
5321	0.000215874	2.61415	22.1989	36	59	Inflammatory bowel disease (IBD)
4725	5.20073e-07	2.59822	42.1403	68	112	Cholinergic synapse
4270	9.81205e-08	2.57637	48.5366	78	129	Vascular smooth muscle contraction
5031	0.000117314	2.53838	25.5852	41	68	Amphetamine addiction
3320	2.16998e-05	2.51236	31.9815	51	85	PPAR signaling pathway
4611	7.05543e-07	2.45575	46.2791	73	123	Platelet activation
4961	0.00098482	2.42653	20.3176	32	54	Endocrine and other factor-regulated calcium reabsorption
4510	6.70407e-10	2.40416	76.3793	119	203	Focal adhesion
4390	1.00123e-07	2.37238	57.9429	90	154	Hippo signaling pathway
4015	5.16747e-10	2.35904	80.8943	125	215	Rap1 signaling pathway
4261	2.49456e-07	2.31807	57.1904	88	152	Adrenergic signaling in cardiomyocytes
4024	9.75666e-09	2.27165	74.8742	114	199	cAMP signaling pathway
4670	1.00296e-05	2.22796	45.5266	69	121	Leukocyte transendothelial migration
4916	5.91653e-05	2.2207	37.6253	57	100	Melanogenesis
4921	7.29409e-07	2.19823	59.8241	90	159	Oxytocin signaling pathway
4810	8.90592e-09	2.19535	82.023	123	218	Regulation of actin cytoskeleton
4550	4.05132e-06	2.17795	52.6754	79	140	Signaling pathways regulating pluripotency of stem cells
4022	4.97031e-07	2.1531	65.0917	97	173	cGMP-PKG signaling pathway
4014	1.28828e-07	2.01583	86.5381	125	230	Ras signaling pathway
4540	0.000926405	2.01371	32.3577	47	86	Gap junction
4514	5.34917e-06	2.01172	63.5867	92	169	Cell adhesion molecules (CAMs)
5224	6.48561e-05	1.92562	54.9329	78	146	Breast cancer - Mus musculus (mouse)
4630	5.47544e-05	1.87898	60.5767	85	161	Jak-STAT signaling pathway
4151	2.58869e-08	1.83752	129.807	179	345	PI3K-Akt signaling pathway
4728	0.00036405	1.83261	50.4178	70	134	Dopaminergic synapse
4062	2.26739e-05	1.82696	73.7455	102	196	Chemokine signaling pathway
5200	1.42952e-07	1.71321	148.62	198	395	Pathways in cancer
5205	0.000120858	1.69805	77.8843	104	207	Proteoglycans in cancer
4010	3.2051e-05	1.68659	94.8156	126	252	MAPK signaling pathway
1100	0.000512222	1.22832	486.871	540	1294	Metabolic pathways
Comparison t-DCs vs. sp-DCs
KEGGID	Pvalue	OddsRatio	ExpCount	Count	Size	Term
5144	1.14318e-09	6.08602	8.9236	28	49	Malaria
5143	5.26074e-07	5.67817	6.55611	20	36	African trypanosomiasis
5150	1.7715e-07	4.55462	9.46994	26	52	Staphylococcus aureus infection
4512	8.26902e-11	4.48232	15.1155	41	83	ECM-receptor interaction
4610	5.26452e-10	4.09003	15.8439	41	87	Complement and coagulation cascades
4060	1.28335e-24	3.92517	48.0782	119	264	Cytokine-cytokine receptor interaction
4640	1.34083e-08	3.4798	17.3009	41	95	Hematopoietic cell lineage
5133	7.1572e-07	3.39489	13.6586	32	75	Pertussis
4672	0.000259603	3.26156	7.83091	18	43	Intestinal immune network for IgA production
330	0.000251079	3.02185	9.10571	20	50	Arginine and proline metabolism
5146	1.91602e-07	2.93968	20.0326	43	110	Amoebiasis
4974	2.99977e-06	2.90377	16.3903	35	90	Protein digestion and absorption
5412	5.16699e-05	2.76773	13.4765	28	74	Arrhythmogenic right ventricular cardiomyopathy (ARVC)
4514	2.65562e-09	2.74482	30.7773	63	169	Cell adhesion molecules (CAMs)
5323	2.80751e-05	2.7139	15.1155	31	83	Rheumatoid arthritis
4380	3.33628e-06	2.448	24.0391	46	132	Osteoclast differentiation
4668	2.31165e-05	2.44133	19.8505	38	109	TNF signaling pathway
5140	0.000922969	2.42473	12.0195	23	66	Leishmaniasis
5410	0.000252925	2.39585	15.2976	29	84	Hypertrophic cardiomyopathy (HCM)
4015	1.64079e-08	2.37797	39.1546	73	215	Rap1 signaling pathway
4360	3.33952e-07	2.3592	32.2342	60	177	Axon guidance
5414	0.000320802	2.31063	16.2082	30	89	Dilated cardiomyopathy
4510	1.11766e-06	2.16755	36.9692	65	203	Focal adhesion
4530	4.43121e-05	2.16335	25.496	45	140	Tight junction
5142	0.000474509	2.14316	18.7578	33	103	Chagas disease (American trypanosomiasis)
5145	0.000656574	2.04026	20.5789	35	113	Toxoplasmosis
4151	1.20017e-08	2.03994	62.8294	105	345	PI3K-Akt signaling pathway
4062	0.00011285	1.876	35.6944	57	196	Chemokine signaling pathway
4014	5.26377e-05	1.84577	41.8863	66	230	Ras signaling pathway
5205	0.000158596	1.82378	37.6976	59	207	Proteoglycans in cancer
5200	7.31732e-05	1.60595	71.9351	102	395	Pathways in cancer
