# Supplementary material for: Unique properties of thymic antigen-presenting cells promote epigenetic imprinting of alloantigen-specific regulatory T cells
Source: Oncotarget. 2017 Mar 15;8(22):35542–57. doi: 10.18632/oncotarget.16221 (PMC5482597; doi:10.18632/oncotarget.16221)
Supplement: Supplementary file 4 [file oncotarget-08-35542-s004.xlsx]

## Sheet: Blatt1
Supplementary Table 3: Selected biological process GO terms and their associated P value and odds ratio
		mTECs vs. sp-DCs		mTECs vs. t-DCs		t-DCs vs. sp-DCs
GO ID	GO term	P value	Odds ratio	P value	Odds ratio	P value	Odds ratio
5886	plasma membrane	1.39e-52	2.03	2.04e-44	1.91	4.16e-37	2.06
5887	integral component of plasma membrane	2.11e-61	2.95	6.39e-52	2.7	5.85e-24	2.05
5925	focal adhesion	-	-	-	-	4.46e-06	1.79
7155	cell adhesion	1.38e-36	4.84	1.51e-25	4.5	2.06e-15	2.92
7166	cell surface receptor signaling pathway	6.18e-22	2.23	7.86e-17	1.76	2.07e-16	2
9897	external side of plasma membrane	2.72e-11	2.14	3.4e-11	2.13	5.1e-24	3.44
9986	cell surface	5.37e-42	3.5	4.4e-37	3.19	6.65e-28	3.01
16021	integral component of membrane	2.06e-11	1.26	3.8e-07	1.19	0.00542	1.12
16324	apical plasma membrane	3.54e-23	3.42	3.47e-20	3.09	1.25e-13	2.72
